# Supplementary material for: Efficient ethylene purification by a robust ethane-trapping porous organic cage
Source: Nat Commun. 2021 Jun 17;12:3703. doi: 10.1038/s41467-021-24042-7 (PMC8211788; doi:10.1038/s41467-021-24042-7)
Supplement: Supplementary file 3 — Source Data [file 41467_2021_24042_MOESM3_ESM.xlsx]

## Sheet: Fig. 2
	Adsorption		Desorption
Fig. 2	Relative Pressure (p/p°)	Quantity Adsorbed (cm3/g STP)	Relative Pressure (p/p°)	Quantity Adsorbed (cm3/g STP)				inset	Pore Width (nm)	dV/dW Pore Volume (cm3/g·nm)
	7.76806e-07	10.1361	0.98906	668.607					1.27256	0
	7.05373e-07	20.2748	0.97796	667.867					1.3083	0
	9.11184e-07	30.4122	0.95883	665.121					1.34405	0
	1.47846e-06	40.5452	0.94199	663.287					1.3798	0.10566
	2.80489e-06	50.668	0.91823	660.578					1.41554	0.1084
	5.08839e-06	60.775	0.89968	658.597					1.45129	0
	8.48945e-06	70.861	0.88159	656.939					1.48703	0
	1.3218e-05	80.9206	0.86351	655.418					1.52278	0
	1.93818e-05	90.9469	0.84533	653.949					1.55853	0
	2.71364e-05	100.958	0.82715	652.672					1.59427	11.1197
	3.66148e-05	110.96	0.80907	651.388					1.63002	0
	4.80697e-05	120.963	0.79089	650.118					1.66576	0
	6.18015e-05	130.983	0.77266	649.007					1.70151	0.1303
	7.83972e-05	141.037	0.75469	647.777					1.73726	0
	9.86247e-05	151.157	0.73636	646.509					1.773	3.74422
	0.000123347	161.27	0.71826	645.321					1.80875	0
	0.000155027	171.374	0.70011	644.079					1.84449	0
	0.000192892	181.465	0.68193	642.89					1.88024	0
	0.00024142	191.539	0.66383	641.642					1.91599	0
	0.000304082	201.587	0.64561	640.367					1.95173	0
	0.000386573	211.597	0.62747	639.072					1.98748	0
	0.000492015	221.565	0.6093	637.724					2.02322	0
	0.000629436	231.47	0.59113	636.397					2.05897	0
	0.000805223	241.299	0.57305	634.961					2.09472	0
	0.00103	251.024	0.55474	633.523					2.13046	0.56564
	0.00132	260.622	0.53666	632.022					2.16621	0
	0.00166	270.098	0.51821	630.472					2.2377	0.10418
	0.00211	279.334	0.5004	628.693					2.30919	0.27924
	0.00264	288.375	0.48236	624.993					2.38068	0.31514
	0.00326	297.208	0.46337	621.128					2.45218	0.12071
	0.00398	306.023	0.44545	618.564					2.52367	0.05103
	0.00482	314.637	0.42751	616.42					2.59516	0.08309
	0.00574	322.989	0.40928	614.307					2.66665	0
	0.00678	331.16	0.39102	612.207					2.73814	0.12216
	0.00776	338.95	0.37293	610.068					2.80964	0.15792
	0.00886	346.269	0.35471	607.762					2.88113	0
	0.01001	353.5	0.33648	605.261					2.95262	0.14768
	0.01123	360.544	0.31844	602.606					3.02411	0.12309
	0.01975	400.165	0.30023	599.604					3.0956	0.13545
	0.02258	410.259	0.28217	596.113					3.1671	0
	0.02617	420.251	0.2631	592.674					3.23859	0.13361
	0.03023	428.461	0.24545	589.096					3.31008	0.13566
	0.03629	438.039	0.22708	585.03					3.38157	0.13082
	0.04417	447.639	0.20898	580.619					3.45306	0
	0.04968	452.894	0.19086	575.727					3.52456	0
	0.06053	462.378	0.17264	570.473					3.59605	0.10857
	0.06951	468.735	0.15463	564.605					3.66754	0.11042
	0.08367	478.388	0.13643	557.742					3.73903	0.10704
	0.09033	481.832	0.11817	550.021					3.81052	0
	0.10521	490.344	0.10035	540.744					3.88202	0
	0.12285	499.667							3.95351	0.08642
	0.1308	502.684							4.025	0
	0.14986	509.398							4.09649	0.10296
	0.17102	516.706							4.16798	0
	0.1915	523.733							4.23948	0.07921
	0.21178	529.892							4.31097	0
	0.23177	535.559							4.38246	0.08126
	0.25144	540.899							4.45395	0
	0.2712	545.995							4.52544	0.07635
	0.29118	550.763							4.59694	0.07932
	0.31111	555.175							4.66843	0
	0.33102	559.459							4.73992	0
	0.35095	563.268							4.81141	0.07606
	0.36939	567.04							4.8829	0
	0.39017	570.743							4.9544	0.07087
	0.40971	574.203							5.02589	0
	0.4299	577.649							5.20462	0.02949
	0.44986	581.062							5.49059	0.02249
	0.46987	584.348							5.77655	0.01253
	0.48982	587.546							6.09827	0.01593
	0.50982	590.593							6.41998	0.01389
	0.52977	593.623							6.7417	0.01244
	0.54983	596.497							7.09916	0.01112
	0.56971	599.304							7.45662	0.00726
	0.58981	601.95							7.84982	0.00884
	0.60964	604.585							8.27877	0.00791
	0.62976	607.194							8.70773	0.00488
	0.64965	609.865							9.13668	0.00424
	0.66973	612.487							9.63712	0.00551
	0.68962	615.065							10.1376	0.00497
	0.70962	617.642							10.638	0.00278
	0.7296	620.225							11.2099	0.00242
	0.74961	622.757							11.7819	0.00313
	0.76954	625.268							12.3896	0.0027
	0.78956	627.748							13.033	0.00168
	0.80948	630.281							13.6764	0.00147
	0.82949	632.83							14.3913	0.00128
	0.84941	635.46							15.1063	0.00112
	0.86943	638.162							15.8927	0.00144
	0.88933	641.074							16.7148	0.00129
	0.9094	644.237							17.5727	0.000711653
	0.92927	647.793							18.4664	0.000615528
	0.94904	652.71							19.3958	0.000470646
	0.97027	658.876							20.3967	0.000413568
	0.98906	668.607							21.4333	0.000372632
									22.5057	0.000350541
									23.6496	0.000297796
									24.8292	0.000349596
									26.116	0.00029108
									27.4386	0.000132617
									28.797	5.78353e-05
									30.2626	0
									31.7996	0
									33.4082	0
									35.0883	0
									36.8756	9.88275e-05
									38.7344	0.000159676

## Sheet: Fig. 3
												C2H6		C2H4						C2H6	C2H4				Cycle 1	C2H6	C2H4		Cycle 2	C2H6	C2H4		Cycle 3	C2H6	C2H4		Cycle 4	C2H6	C2H4		Cycle 5	C2H6	C2H4		Cycle 6	C2H6	C2H4		Cycle 7
Fig. 3 a										Fig. 3b	Loading (cm3/g)	Qst (kJ/mol)	Loading (cm3/g)	Qst (kJ/mol)				Fig. 3c	Time(min)					Fig. 3d	Time(min)				Time(min)				Time(min)				Time(min)				Time(min)				Time(min)				Time(min)
	2020_C2H6_293K - Adsorption		2020_C2H6_293K - Desorption	Quantity Adsorbed (cm3/g STP)	2020-C2H4-293 - Adsorption		2020-C2H4-293 - Desorption	--			0.00747	32.3843	0.008	24.1816					0.25367	0	0.00614				50.2048	0	0.00478		160.175	0.000116355	0.0052		270.119	5.48885e-05	0.00598		380.127	5.23244e-05	0.00637		490.079	8.17137e-05	0.01405		600.072	0	0.01349		710.145
	Absolute Pressure (kPa)	Quantity Adsorbed (cm3/g STP)	Absolute Pressure (kPa)	86.3693	Absolute Pressure (kPa)		Absolute Pressure (kPa)	Quantity Adsorbed (cm3/g STP)			0.03733	32.3764	0.04	24.1753					0.51725	0	0.00638				50.4684	0	0.00477		160.439	0.000109535	0.00518		270.382	5.47633e-05	0.00598		380.39	5.18623e-05	0.00638		490.339	7.99753e-05	0.01403		600.331	0	0.01347		710.405
	0.16564	0.61835	108	84.5804	1.36304		107.996	75.8821			0.07467	32.3666	0.08	24.1675					0.78117	0	0.0066				50.7323	0	0.00476		160.703	0.00011496	0.00519		270.646	5.68323e-05	0.00596		380.654	5.77118e-05	0.00638		490.598	7.73354e-05	0.01404		600.591	0	0.01348		710.664
	0.3363	1.24798	103.762	83.3156	4.30961	Quantity Adsorbed (cm3/g STP)	103.706	74.2753			0.14933	32.347	0.16	24.1519					1.04467	0	0.00683				50.9959	0	0.00477		160.967	0.000117001	0.00519		270.91	4.85323e-05	0.00596		380.918	5.43994e-05	0.00637		490.859	7.66137e-05	0.01404		600.851	0	0.01349		710.924
	0.6536	2.375	100.969	82.0825	6.56234	3.28964	100.917	73.1697			0.29867	32.3078	0.32	24.1206					1.13508	0	0.00704				51.2599	0	0.00477		161.231	0.000113058	0.00518		271.173	5.48122e-05	0.00597		381.181	5.08714e-05	0.00636		491.118	7.76441e-05	0.01404		601.111	0	0.01348		711.184
	1.27961	4.43393	98.2938	81.6177	9.28919	9.12437	98.2479	72.0912			0.448	32.2687	0.48	24.0894					1.39858	0	0.00724				51.5237	0	0.00475		161.494	0.000109109	0.00517		271.437	5.26024e-05	0.00595		381.445	5.41569e-05	0.00637		491.378	7.61678e-05	0.01401		601.37	0	0.01347		711.444
	4.18748	11.9878	97.333	80.371	11.9893	12.8112	97.3261	71.7122			0.59733	32.2296	0.64	24.0583					1.66242	0	0.00741				51.7873	0	0.00475		161.758	0.000106476	0.00518		271.701	5.73836e-05	0.00596		381.709	4.66344e-05	0.00637		491.638	7.76303e-05	0.01402		601.63	0	0.01348		711.704
	6.60775	16.7156	94.6422	79.1211	14.658	16.6685	94.6579	70.6249			0.74667	32.1905	0.8	24.0272					1.92617	0	0.0076				52.0513	0	0.00476		162.022	0.00011122	0.00519		271.965	5.32515e-05	0.00596		381.972	5.02995e-05	0.00635		491.897	7.10015e-05	0.01402		601.89	0	0.01348		711.963
	9.21341	20.8964	92.0134	77.8199	17.323	20.0133	92.0034	69.5202			1.49333	31.9957	1.6	23.8726					2.18983	0	0.00778				52.3152	0	0.00476		162.286	0.000110684	0.00516		272.229	5.4954e-05	0.00596		382.236	4.80471e-05	0.00636		492.157	7.16677e-05	0.01401		602.15	0	0.01347		712.223
	11.965	24.6439	89.3342	76.5076	20.0007	22.9635	89.3277	68.3957			2.98667	31.609	3.2	23.5675					2.4535	0	0.00794				52.5791	0	0.00475		162.55	0.000111234	0.00517		272.492	5.4237e-05	0.00594		382.5	5.10397e-05	0.00637		492.417	7.07927e-05	0.01399		602.409	0	0.01346		712.483
	14.6419	27.832	86.6626	75.1795	22.6771	25.6528	86.6681	67.2582			4.48	31.2267	4.8	23.2682					2.7175	0	0.00812				52.8429	0	0.00476		162.813	0.000111493	0.00518		272.756	5.51951e-05	0.00595		382.763	4.5421e-05	0.00637		492.677	7.85225e-05	0.01401		602.67	0	0.01348		712.743
	17.319	30.7046	84.0021	73.8317	25.3395	28.1406	83.9986	66.0858			5.97333	30.8494	6.4	22.9753					2.98133	0	0.0083				53.1067	0	0.00476		163.077	0.000113998	0.00517		273.02	5.04927e-05	0.00595		383.027	4.55153e-05	0.00635		492.936	7.39194e-05	0.01402		602.929	0	0.01348		713.003
	20.0008	33.3425	81.3373	72.4601	28.0061	30.4503	81.3225	64.9023			7.46667	30.4773	8	22.689					3.24475	0	0.00848				53.3708	0	0.00475		163.341	0.00011266	0.00516		273.284	5.36034e-05	0.00593		383.291	4.53533e-05	0.00635		493.196	7.43087e-05	0.01401		603.189	0	0.01348		713.262
	22.6648	35.7861	78.6704	71.0694	30.6763	32.6169	78.67	63.7095			8.96	30.1109	9.6	22.4097					3.5085	0	0.00864				53.6347	0	0.00475		163.605	0.000112877	0.00516		273.547	5.39517e-05	0.00592		383.555	4.41288e-05	0.00636		493.455	6.86721e-05	0.01399		603.449	0	0.01347		713.522
	25.3374	38.0958	76.0059	69.6574	33.3393	34.6743	75.9974	62.485			10.4533	29.7506	11.2	22.1379					3.77242	0	0.00884				53.8985	0	0.00476		163.869	0.000103252	0.00517		273.811	5.19252e-05	0.00594		383.818	5.08513e-05	0.00636		493.715	7.02901e-05	0.014		603.709	0	0.01347		713.782
	28.0228	40.2939	73.3332	68.216	36.0091	36.6336	73.3369	61.2381			11.9467	29.3968	12.8	21.8737					4.03617	0	0.00902				54.1623	0	0.00475		164.133	0.000104251	0.00515		274.075	5.11973e-05	0.00594		384.082	4.75771e-05	0.00633		493.975	7.52473e-05	0.014		603.969	0	0.01348		714.042
	30.6771	42.3738	70.6698	66.7493	38.6786	38.497	70.6669	59.9736			13.44	29.0497	14.4	21.6175					4.29983	0	0.00919				54.4261	0	0.00473		164.397	0.000106593	0.00516		274.339	5.37063e-05	0.00591		384.345	4.78811e-05	0.00634		494.235	6.56116e-05	0.01398		604.229	0	0.01346		714.302
	33.352	44.3825	68.0009	65.2709	41.3415	40.2969	68.0074	58.6902			14.9333	28.7098	16	21.3696					4.56333	0	0.00935				54.69	0	0.00475		164.66	0.00011093	0.00517		274.602	5.31697e-05	0.00592		384.609	4.58333e-05	0.00635		494.495	7.19681e-05	0.01397		604.489	0	0.01346		714.561
	36.0092	46.3069	65.3346	63.7707	44.0125	42.0261	65.3326	57.3778			16.4267	28.3773	17.6	21.1302					4.827	0	0.00952				54.954	0	0.00475		164.924	0.000106484	0.00517		274.866	5.29951e-05	0.00593		384.873	4.32838e-05	0.00635		494.754	7.0683e-05	0.01398		604.748	0	0.01347		714.821
	38.6801	48.1939	62.6759	62.2404	46.6787	43.7	62.6689	56.0438			17.92	28.0524	19.2	20.8994					5.09092	0	0.00966				55.2178	0	0.00475		165.188	0.000106079	0.00514		275.129	4.94549e-05	0.00592		385.137	4.4241e-05	0.00633		495.014	6.80726e-05	0.01399		605.008	0	0.01347		715.081
	41.3527	50.01	60.012	60.6838	49.3452	45.3232	60.0064	54.6855			19.4133	27.7355	20.8	20.6776					5.35467	0	0.00976				55.4815	0	0.00474		165.452	0.000104146	0.00515		275.393	4.87851e-05	0.0059		385.4	4.61282e-05	0.00635		495.274	7.10254e-05	0.01397		605.268	0	0.01346		715.34
	44.0092	51.7814	57.3426	59.0997	52.0024	46.8957	57.3397	53.2927			20.9067	27.4267	22.4	20.4649					5.61842	0	0.00986				55.7452	0	0.00475		165.716	0.000105942	0.00516		275.657	4.87293e-05	0.00591		385.664	4.25884e-05	0.00635		495.533	6.52733e-05	0.01398		605.528	0	0.01346		715.6
	46.6772	53.5198	54.6816	57.4712	54.6815	48.4277	54.6704	51.862			22.4	27.1264	24	20.2614					5.882	0	0.00993				56.0091	0	0.00475		165.98	0.000102884	0.00515		275.92	5.06551e-05	0.00591		385.928	3.98363e-05	0.00634		495.793	6.18523e-05	0.01398		605.788	0	0.01346		715.86
	49.3391	55.2136	52.006	55.8152	57.3403	49.9219	52.0071	50.4064			23.8933	26.8346	25.6	20.0673					6.14567	0	0.00995				56.2727	0	0.00473		166.244	0.000105817	0.00514		276.184	5.26424e-05	0.00589		386.191	4.27787e-05	0.00632		496.053	6.87215e-05	0.01398		606.047	0	0.01346		716.12
	52.0032	56.8768	49.336	54.1312	60.0029	51.3835	49.3481	48.9169			25.3867	26.5515	27.2	19.8828					6.40933	0	0.00992				56.5364	0	0.00473		166.507	0.000109831	0.00515		276.448	4.7775e-05	0.0059		386.455	4.1949e-05	0.00633		496.312	6.85643e-05	0.01395		606.307	0	0.01344		716.38
	54.6812	58.5129	46.668	52.4069	62.6719	52.81	46.6787	47.3848			26.88	26.2774	28.8	19.7078					6.673	0	0.00989				56.8002	0	0.00474		166.771	0.000101581	0.00515		276.712	5.34953e-05	0.0059		386.719	4.25625e-05	0.00633		496.572	6.15827e-05	0.01395		606.567	0	0.01344		716.639
	57.3377	60.1026	44.0089	50.6002	65.3348	54.2035	44.0181	45.8114			28.3733	26.0123	30.4	19.5425					6.9365	0	0.00983				57.064	0	0.00474		167.035	0.000108174	0.00513		276.975	4.87159e-05	0.0059		386.983	3.90333e-05	0.00631		496.832	5.97174e-05	0.01396		606.827	0	0.01345		716.899
	60.0059	61.6761	41.2861	48.8211	68.011	55.5736	41.3486	44.1837			29.8667	25.7564	32	19.387					7.20033	0	0.0097				57.3279	0	0.00472		167.299	0.000102781	0.00514		277.239	4.73531e-05	0.00587		387.246	4.15918e-05	0.00631		497.092	5.88308e-05	0.01396		607.087	0	0.01345		717.159
	62.6672	63.2173	38.6793	46.9145	70.6696	56.921	38.6797	42.5062			31.36	25.5098	33.6	19.2414					7.46417	0	0.00956				57.5917	0	0.00474		167.563	9.95266e-05	0.00515		277.503	4.81442e-05	0.00588		387.51	4.16837e-05	0.00633		497.351	6.52907e-05	0.01393		607.347	0	0.01343		717.419
	65.329	64.739	35.9686	44.9732	73.3341	58.2448	36.0185	40.7793			32.8533	25.2726	35.2	19.1056					7.72792	0	0.00942				57.8553	0	0.00474		167.826	9.61208e-05	0.00514		277.766	4.89562e-05	0.00588		387.774	3.94563e-05	0.00633		497.611	6.50437e-05	0.01395		607.606	0	0.01344		717.679
	68.0093	66.242	33.3009	42.9529	76.0037	59.5383	33.2915	38.9303			34.3467	25.0448	36.8	18.9797					7.99158	0	0.00925				58.1193	0	0.00472		168.09	0.000104798	0.00512		278.03	5.15352e-05	0.00587		388.037	4.06323e-05	0.0063		497.871	6.2858e-05	0.01396		607.866	0	0.01345		717.939
	70.662	67.7126	30.6164	40.8804	78.67	60.8125	30.61	37.045			35.84	24.8266	38.4	18.8637					8.25525	0	0.00901				58.3831	0	0.00473		168.354	0.000106841	0.00513		278.293	4.71563e-05	0.00587		388.301	3.59042e-05	0.00631		498.131	6.45728e-05	0.01395		608.126	0	0.01344		718.198
	73.3333	69.1691	27.9835	38.6771	81.342	62.0694	27.9903	35.1151			37.3333	24.6179	40	18.7577					8.51917	0	0.00881				58.647	0	0.00474		168.618	0.000100697	0.00513		278.557	5.15302e-05	0.00588		388.564	3.5959e-05	0.00632		498.39	5.90931e-05	0.01393		608.386	0	0.01342		718.458
	75.9961	70.6013	25.2995	36.3778	83.9959	63.3096	25.3241	33.0527			38.8267	24.4189	41.6	18.6616					8.78292	0	0.00859				58.9108	0	0.00473		168.881	9.90307e-05	0.00511		278.821	4.94252e-05	0.00588		388.828	3.94877e-05	0.00631		498.65	5.70533e-05	0.01394		608.646	0	0.01343		718.718
	78.6685	72.0082	22.6547	33.9107	86.6697	64.5248	22.6633	30.8713			40.32	24.2295	43.2	18.5753					9.04667	0	0.00835				59.1745	0	0.00471		169.145	0.000104289	0.00512		279.085	4.81312e-05	0.00585		389.091	3.56189e-05	0.00629		498.91	5.76027e-05	0.01393		608.905	0	0.01344		718.978
	81.3246	73.3973	19.9812	31.2732	89.3311	65.7252	19.991	28.5328			41.8133	24.0498	44.8	18.499					9.31017	0	0.00809				59.4383	0	0.00472		169.409	0.000103391	0.00513		279.348	4.66764e-05	0.00586		389.355	3.94666e-05	0.0063		499.17	5.79229e-05	0.01392		609.165	0	0.01343		719.237
	84.0069	74.7763	17.3316	28.3908	92.0053	66.9093	17.329	26.0401			43.3067	23.8797	46.4	18.4325					9.574	0	0.00788				59.7023	0	0.00472		169.673	0.000100644	0.00513		279.612	5.11779e-05	0.00586		389.619	3.47926e-05	0.0063		499.43	5.57508e-05	0.0139		609.425	0	0.01342		719.497
	86.6648	76.1275	14.6688	25.1977	94.6606	68.0861	14.6757	23.3447			44.8	23.7193	48	18.3758					9.83767	0	0.00765				59.9663	0	0.00471		169.937	0.000103647	0.00511		279.876	4.94135e-05	0.00585		389.882	3.26131e-05	0.00629		499.689	6.22692e-05	0.01391		609.685	0	0.01343		719.757
	89.3283	77.4637	12.0194	21.555	97.3332	69.2407	12.0141	20.3644			46.2933	23.5685	49.6	18.3288					10.1014	0	0.0074				60.2299	0	0.00472		170.201	9.72459e-05	0.00512		280.14	4.93138e-05	0.00584		390.146	3.133e-05	0.00628		499.949	5.80535e-05	0.01391		609.945	0	0.01343		720.016
	91.9998	78.7871	9.36021	17.2888	99.9917	70.3798	9.34977	17.0427			47.7867	23.4274	51.2	18.2916					10.3651	0	0.00721				60.4938	0	0.00472		170.464	0.000101557	0.00512		280.404	4.55394e-05	0.00584		390.41	3.11754e-05	0.0063		500.209	5.15595e-05	0.0139		610.204	0	0.01343		720.276
	94.6635	80.0905	6.71124	12.0721	102.665	71.5101	6.69759	13.272			49.28	23.2958	52.8	18.264					10.629	0	0.00702				60.7576	0	0.00472		170.728	9.44798e-05	0.0051		280.667	5.23338e-05	0.00585		390.673	2.95613e-05	0.0063		500.468	5.43091e-05	0.0139		610.464	0	0.01341		720.535
	97.3336	81.3819	4.08716	4.69794	105.325	72.6215	4.03975	8.84948			50.7733	23.1737	54.4	18.2459					10.8928	0	0.00682				61.0216	0	0.0047		170.992	9.88447e-05	0.0051		280.931	4.56737e-05	0.00583		390.937	2.72258e-05	0.00628		500.728	5.82719e-05	0.0139		610.724	0	0.01342		720.796
	99.9963	82.6546	1.31517		107.996	73.7164	1.20493	3.01977			52.2667	23.0612	56	18.2374					11.1564	0	0.00663				61.2851	0	0.00471		171.256	9.82427e-05	0.0051		281.195	4.77425e-05	0.00583		391.2	3.46764e-05	0.00628		500.988	5.60243e-05	0.0139		610.984	0	0.01342		721.055
	102.666	83.9029				74.802					53.76	22.958	57.6	18.2383					11.4202	0	0.00648				61.5488	0	0.00471		171.52	9.08654e-05	0.0051		281.459	4.69506e-05	0.00584		391.464	2.62624e-05	0.00629		501.248	5.40236e-05	0.01388		611.244	0	0.0134		721.315
	105.318	85.1421			--	75.8821					55.2533	22.8642	59.2	18.2486					11.6839	0	0.00633				61.8125	0	0.00469		171.784	9.91732e-05	0.00508		281.722	5.03797e-05	0.00583		391.728	2.63834e-05	0.00628		501.507	5.62145e-05	0.01388		611.503	0	0.0134		721.575
						--					56.7467	22.7797	60.8	18.2681					11.9478	0	0.00617				62.0763	0	0.0047		172.048	0.000101134	0.0051		281.986	5.01401e-05	0.00582		391.991	3.12835e-05	0.00626		501.767	5.32445e-05	0.01388		611.763	0	0.01341		721.835
						--					58.24	22.7044	62.4	18.2969					12.2117	0	0.00604				62.3402	0	0.00471		172.311	9.82687e-05	0.0051		282.25	4.50488e-05	0.00582		392.255	2.64983e-05	0.00627		502.027	5.10217e-05	0.01387		612.023	0	0.01341		722.094
											59.7333	22.6382	64	18.3348					12.4752	0	0.00595				62.6041	0	0.00471		172.575	8.92765e-05	0.00508		282.514	4.52339e-05	0.00582		392.518	2.99954e-05	0.00627		502.287	5.16789e-05	0.01385		612.283	0	0.01338		722.354
											61.2267	22.581	65.6	18.3818					12.7392	0	0.00585				62.868	0	0.00469		172.839	9.89643e-05	0.00508		282.777	5.22957e-05	0.00579		392.782	2.70139e-05	0.00627		502.547	4.97646e-05	0.01386		612.543	0	0.01339		722.614
											62.72	22.5327	67.2	18.4377					13.003	0	0.00574				63.1319	0	0.0047		173.103	9.73837e-05	0.00508		283.041	4.5158e-05	0.0058		393.045	2.34767e-05	0.00626		502.806	5.14688e-05	0.01387		612.802	0	0.01339		722.874
											64.2133	22.4933	68.8	18.5026					13.267	0	0.00568				63.3959	0	0.0047		173.367	9.33042e-05	0.00508		283.305	4.32574e-05	0.00581		393.309	2.43813e-05	0.00628		503.066	4.87886e-05	0.01386		613.062	0	0.01338		723.134
											65.7067	22.4627	70.4	18.5764					13.5308	0	0.00561				63.6596	0	0.00468		173.631	9.42326e-05	0.00506		283.568	4.13169e-05	0.00579		393.573	2.44074e-05	0.00628		503.326	5.10647e-05	0.01384		613.322	0	0.01336		723.394
											67.2	22.4407	72	18.6589					13.7946	0	0.00554				63.9233	0	0.00468		173.894	9.10629e-05	0.00507		283.832	4.48787e-05	0.00579		393.837	2.23556e-05	0.00626		503.585	4.87583e-05	0.01385		613.582	0	0.01337		723.654
											68.6933	22.4272	73.6	18.7502					14.0585	0	0.00548				64.1873	0	0.00469		174.158	9.55422e-05	0.00507		284.096	4.54571e-05	0.00579		394.1	2.61579e-05	0.00627		503.845	4.94585e-05	0.01385		613.841	0	0.01337		723.913
											70.1867	22.4222	75.2	18.8502					14.3224	0	0.00544				64.4509	0	0.00467		174.422	9.45914e-05	0.00505		284.36	4.03214e-05	0.00579		394.364	2.27774e-05	0.00628		504.105	4.43903e-05	0.01383		614.101	0	0.01335		724.173
											71.68	22.4255							14.5864	0	0.0054				64.7148	0	0.00467		174.686	9.48301e-05	0.00506		284.623	4.26463e-05	0.00576		394.628	2.70618e-05	0.00627		504.365	4.19042e-05	0.01381		614.361	0	0.01334		724.433
											73.1733	22.437							14.8503	0	0.00534				64.9787	0	0.00468		174.95	9.58592e-05	0.00507		284.887	4.28236e-05	0.00577		394.891	1.89401e-05	0.00626		504.625	4.55989e-05	0.01382		614.621	0	0.01334		724.693
											74.6667	22.4567							15.1141	0	0.00533				65.2425	0	0.00468		175.214	9.95747e-05	0.00505		285.151	3.81658e-05	0.00577		395.155	2.16977e-05	0.00628		504.884	4.40901e-05	0.01382		614.881	0	0.01334		724.953
											76.16	22.4844							15.3781	0	0.00531				65.5064	0	0.00467		175.478	9.18462e-05	0.00505		285.414	4.66386e-05	0.00575		395.418	2.12104e-05	0.00629		505.144	4.0487e-05	0.01379		615.141	0	0.01331		725.213
											77.6533	22.5201							15.6421	0	0.00528				65.7704	0	0.00468		175.742	8.98963e-05	0.00505		285.678	4.26934e-05	0.00576		395.682	2.01988e-05	0.00628		505.404	4.28211e-05	0.01381		615.4	0	0.01332		725.472
											79.1467	22.5636							15.906	0	0.00524				66.0343	0	0.00468		176.006	9.58366e-05	0.00505		285.942	4.14578e-05	0.00576		395.946	2.1417e-05	0.0063		505.663	4.37604e-05	0.0138		615.66	0	0.01331		725.732
											80.64	22.6148							16.1699	0	0.00524				66.2982	0	0.00466		176.269	9.17251e-05	0.00504		286.206	4.25368e-05	0.00575		396.209	2.34304e-05	0.00632		505.923	4.74817e-05	0.01379		615.92	0	0.0133		725.992
											82.1333	22.6737							16.4336	0	0.00522				66.5621	0	0.00467		176.534	9.66098e-05	0.00505		286.47	4.11651e-05	0.00574		396.473	1.75219e-05	0.00632		506.183	4.27748e-05	0.01377		616.18	0	0.01329		726.251
											83.6267	22.7401							16.6974	0	0.00519				66.8259	0	0.00467		176.797	8.95447e-05	0.00506		286.733	4.02363e-05	0.00575		396.737	1.99757e-05	0.00633		506.442	3.86274e-05	0.01377		616.44	0	0.0133		726.511
											85.12	22.8141							16.9614	0	0.00518				67.0896	0	0.00465		177.061	9.12996e-05	0.00505		286.997	4.26649e-05	0.00574		397.001	2.15123e-05	0.00636		506.702	3.99793e-05	0.01377		616.7	0	0.01329		726.771
																			17.2252	0	0.00518				67.3534	0	0.00467		177.325	9.47614e-05	0.00506		287.261	4.85237e-05	0.00573		397.264	2.12446e-05	0.00638		506.962	3.7823e-05	0.01374		616.96	0	0.01327		727.031
																			17.4891	0	0.00517				67.6172	0	0.00468		177.589	8.98451e-05	0.00507		287.525	4.31091e-05	0.00574		397.528	1.94071e-05	0.00638		507.222	4.00268e-05	0.01374		617.219	0	0.01327		727.29
																			17.7528	0	0.00515				67.8812	0	0.00468		177.852	9.17517e-05	0.00506		287.789	4.01531e-05	0.00574		397.792	2.20625e-05	0.00642		507.482	4.21098e-05	0.01375		617.479	0	0.01327		727.55
																			18.0167	0	0.00515				68.145	0	0.00468		178.116	8.37314e-05	0.00507		288.052	4.76138e-05	0.00573		398.055	1.57495e-05	0.00645		507.741	3.98676e-05	0.01374		617.739	0	0.01324		727.81
																			18.2804	0	0.00515				68.4087	0	0.00469		178.38	9.40604e-05	0.00509		288.316	3.75312e-05	0.00575		398.319	1.71855e-05	0.00647		508.001	3.67499e-05	0.01372		617.999	0	0.01324		728.07
																			18.5441	0	0.00512				68.6725	0	0.0047		178.644	8.79515e-05	0.00508		288.579	3.95653e-05	0.00576		398.583	1.82288e-05	0.00652		508.261	3.75751e-05	0.01373		618.259	0	0.01325		728.33
																			18.8079	0	0.00512				68.9363	0	0.00469		178.908	8.6986e-05	0.00511		288.843	3.82023e-05	0.00575		398.847	1.57935e-05	0.00658		508.521	3.52298e-05	0.01372		618.518	0	0.01325		728.589
																			19.0718	0	0.00512				69.2	0	0.00472		179.172	8.96577e-05	0.00513		289.107	4.19868e-05	0.00576		399.111	1.70149e-05	0.00662		508.781	3.64303e-05	0.0137		618.778	0	0.01323		728.849
																			19.3356	0	0.00511				69.4639	0	0.00473		179.435	8.99384e-05	0.00514		289.371	3.93364e-05	0.00578		399.374	1.74567e-05	0.00668		509.04	3.27336e-05	0.0137		619.038	0	0.01325		729.109
																			19.5994	0	0.00508				69.7278	0	0.00474		179.699	8.86981e-05	0.00517		289.634	4.08145e-05	0.00577		399.638	1.62559e-05	0.00675		509.3	3.71684e-05	0.01371		619.298	0	0.01326		729.369
																			19.8633	0	0.00509				69.9917	0	0.00477		179.963	8.80595e-05	0.00521		289.898	4.08307e-05	0.0058		399.901	1.86295e-05	0.00683		509.56	3.87412e-05	0.0137		619.558	0	0.01325		729.629
																			20.1273	0	0.0051				70.2555	0	0.0048		180.227	8.57393e-05	0.00523		290.162	4.06484e-05	0.00583		400.165	1.64206e-05	0.0069		509.819	3.52172e-05	0.0137		619.817	0	0.01327		729.888
																			20.3912	0	0.00509				70.5195	0	0.00481		180.49	8.9121e-05	0.00527		290.425	3.91445e-05	0.00584		400.429	1.99625e-05	0.00701		510.079	3.71942e-05	0.01372		620.077	0	0.01329		730.148
																			20.6549	0	0.00507				70.7832	0	0.00485		180.754	8.7889e-05	0.00532		290.689	4.05036e-05	0.00587		400.693	1.94199e-05	0.00712		510.339	3.60425e-05	0.01373		620.337	0	0.01331		730.408
																			20.9187	0	0.00508				71.0472	0	0.00489		181.018	8.44306e-05	0.00537		290.953	4.08908e-05	0.00591		400.957	1.8194e-05	0.00723		510.599	3.76676e-05	0.01372		620.597	0	0.01334		730.667
																			21.1827	0	0.00508				71.311	0	0.00492		181.282	8.51004e-05	0.00543		291.217	3.70626e-05	0.00594		401.22	9.96322e-06	0.00739		510.859	3.55139e-05	0.01375		620.857	0	0.0134		730.927
																			21.4468	0	0.00505				71.5749	0	0.00498		181.546	8.75174e-05	0.00551		291.481	3.66651e-05	0.00598		401.484	1.46852e-05	0.00756		511.119	2.91888e-05	0.01377		621.117	0	0.01344		731.186
																			21.7107	0	0.00505				71.8387	0	0.00504		181.81	8.28773e-05	0.00559		291.744	4.34851e-05	0.00603		401.748	8.13267e-06	0.00772		511.379	2.7701e-05	0.01379		621.376	0	0.01349		731.446
																			21.9745	0	0.00505				72.1023	0	0.0051		182.074	8.75063e-05	0.00569		292.008	4.04426e-05	0.00609		402.011	1.48155e-05	0.00794		511.638	3.25257e-05	0.01382		621.636	0	0.01357		731.705
																			22.2382	0	0.00505				72.366	0	0.00519		182.338	8.91511e-05	0.00581		292.272	3.59777e-05	0.00616		402.275	1.57715e-05	0.00817		511.898	2.94278e-05	0.01388		621.896	0	0.01366		731.965
																			22.5019	0	0.00503				72.6298	0	0.00529		182.601	8.74768e-05	0.00594		292.536	4.17193e-05	0.00625		402.539	1.11942e-05	0.00842		512.158	2.66437e-05	0.01393		622.156	0	0.01375		732.225
																			22.7658	0	0.00504				72.8937	0	0.00539		182.865	8.49357e-05	0.00608		292.799	3.73678e-05	0.00634		402.802	1.43516e-05	0.00871		512.418	3.2804e-05	0.01399		622.415	0	0.01389		732.484
																			23.0296	0	0.00504				73.1577	0	0.00552		183.129	9.1993e-05	0.00627		293.063	3.60743e-05	0.00644		403.066	1.09084e-05	0.00904		512.677	3.19088e-05	0.01408		622.675	0	0.01404		732.744
																			23.2933	0	0.00502				73.4213	0	0.00567		183.393	8.37062e-05	0.00646		293.326	3.34571e-05	0.00657		403.33	1.30447e-05	0.0094		512.851	2.41209e-05	0.01418		622.935	0	0.01421		733.004
																			23.5569	0	0.00502				73.6852	0	0.00582		183.656	8.86036e-05	0.0067		293.59	4.40922e-05	0.00671		403.59	8.30521e-06	0.0098		513.11	2.41304e-05	0.01427		623.194	0	0.01442		733.263
																			23.8208	0	0.00502				73.9489	0	0.00603		183.92	8.89283e-05	0.00698		293.854	3.85536e-05	0.00688		403.849	1.50229e-05	0.01026		513.37	2.87303e-05	0.01441		623.454	0	0.01465		733.523
																			24.0847	0	0.00501				74.2128	0	0.00624		184.184	8.89937e-05	0.00728		294.118	3.57135e-05	0.00708		404.109	1.7241e-05	0.01076		513.63	2.97205e-05	0.01456		623.714	0	0.01491		733.783
																			24.3483	0	0.00499				74.4765	0	0.0065		184.448	8.65738e-05	0.00764		294.381	3.81152e-05	0.0073		404.369	6.09405e-06	0.01133		513.889	2.99235e-05	0.01473		623.974	0	0.01523		734.043
																			24.6121	0	0.005				74.7401	0	0.0068		184.712	8.30006e-05	0.00805		294.645	3.64277e-05	0.00755		404.629	1.13367e-05	0.01197		514.149	3.22791e-05	0.01495		624.234	0	0.01559		734.302
																			24.8761	0	0.005				75.0038	0	0.00714		184.975	8.54284e-05	0.00851		294.909	3.68043e-05	0.00786		404.888	1.1477e-05	0.01267		514.409	2.30111e-05	0.01519		624.493	0	0.016		734.562
																			25.14	0	0.00499				75.2676	0	0.00753		185.239	8.31517e-05	0.00906		295.172	3.83426e-05	0.00819		405.148	1.52757e-05	0.01346		514.669	2.89016e-05	0.01546		624.753	0	0.01649		734.821
																			25.4037	0	0.00499				75.5313	0	0.00798		185.503	8.73623e-05	0.00968		295.436	3.65904e-05	0.00858		405.408	1.84536e-05	0.01435		514.928	2.35029e-05	0.01579		625.013	0	0.01703		735.081
																			25.6674	0	0.00499				75.795	0	0.00847		185.763	8.89141e-05	0.01036		295.7	3.93274e-05	0.00902		405.668	1.71921e-05	0.01531		515.188	2.73454e-05	0.01616		625.273	0	0.01765		735.341
																			25.9315	0	0.00499				76.0586	0	0.00907		186.022	9.01411e-05	0.01118		295.959	4.14165e-05	0.0095		405.927	1.4093e-05	0.01641		515.448	3.14238e-05	0.01657		625.533	0	0.01836		735.601
																			26.1953	0	0.00496				76.3225	0	0.00973		186.282	8.25406e-05	0.01209		296.219	3.64886e-05	0.01008		406.187	2.02898e-05	0.01765		515.708	3.26669e-05	0.01705		625.792	0	0.01917		735.861
																			26.459	0	0.00497				76.5863	0	0.01049		186.542	8.50254e-05	0.01311		296.479	3.34749e-05	0.01073		406.447	2.6655e-05	0.01898		515.967	2.91452e-05	0.01761		626.052	0	0.02007		736.12
																			26.7228	0	0.00497				76.846	0	0.01135		186.802	9.19876e-05	0.01432		296.739	3.82812e-05	0.01146		406.706	2.88153e-05	0.02047		516.227	3.19492e-05	0.01823		626.312	0	0.02112		736.38
																			26.9865	0	0.00496				77.1058	0	0.01232		187.061	9.20027e-05	0.01563		296.998	4.3623e-05	0.01233		406.966	2.97772e-05	0.02215		516.487	2.77501e-05	0.01896		626.572	0	0.02232		736.64
																			27.2503	0	0.00495				77.3655	0	0.01341		187.321	9.85824e-05	0.01713		297.258	4.01783e-05	0.01329		407.226	3.56427e-05	0.02394		516.747	2.87678e-05	0.01979		626.832	0	0.02363		736.9
																			27.5143	0	0.00496				77.6255	0	0.0147		187.581	9.86664e-05	0.0189		297.518	4.40979e-05	0.01436		407.485	3.31983e-05	0.0259		517.007	3.35849e-05	0.02072		627.091	0	0.02512		737.159
																			27.7782	0	0.00496				77.8853	0	0.0161		187.841	9.58951e-05	0.02081		297.778	4.00545e-05	0.01563		407.745	3.41194e-05	0.02818		517.267	3.34992e-05	0.02177		627.351	0	0.02683		737.419
																			28.0419	0	0.00494				78.1451	0	0.01768		188.101	0.000105908	0.02299		298.038	4.73238e-05	0.017		408.005	4.06796e-05	0.03058		517.527	3.37049e-05	0.02298		627.611	0	0.02869		737.679
																			28.3057	0	0.00495				78.4048	0	0.01955		188.361	0.000105311	0.02554		298.298	4.70519e-05	0.01856		408.265	4.33132e-05	0.03322		517.787	3.49882e-05	0.0243		627.871	0	0.03074		737.938
																			28.5696	0	0.00495				78.6645	0	0.02155		188.62	0.000113882	0.02825		298.557	4.78642e-05	0.0204		408.524	5.33829e-05	0.03626		518.046	3.44002e-05	0.0258		628.131	0	0.03319		738.198
																			28.8335	0	0.00494				78.9243	0	0.02383		188.88	0.000116384	0.03131		298.817	4.91199e-05	0.02239		408.784	5.46358e-05	0.03947		518.306	4.12119e-05	0.02757		628.39	0	0.03578		738.458
																			29.0972	0	0.00492				79.184	0	0.0265		189.14	0.000116774	0.03485		299.077	5.40834e-05	0.02464		409.044	5.8667e-05	0.04298		518.565	3.96612e-05	0.02945		628.65	0	0.03868		738.717
																			29.3611	0	0.00493				79.4438	0	0.02935		189.4	0.000127902	0.03858		299.337	5.39282e-05	0.02726		409.304	7.0716e-05	0.047		518.825	4.12997e-05	0.03159		628.91	0	0.04207		738.977
																			29.625	0	0.00493				79.7036	0	0.03252		189.66	0.000131203	0.04281		299.597	5.92493e-05	0.03005		409.563	7.6465e-05	0.05121		519.085	3.88643e-05	0.03412		629.169	0	0.04563		739.237
																			29.8887	0	0.00491				79.9633	0	0.03619		189.919	0.000136079	0.04771		299.856	6.00354e-05	0.03317		409.823	7.44454e-05	0.05573		519.345	4.69779e-05	0.03682		629.429	0	0.04953		739.496
																			30.1524	0	0.00492				80.2231	0	0.04006		190.179	0.000145825	0.05288		300.116	6.70413e-05	0.03682		410.083	8.87887e-05	0.06079		519.605	5.11001e-05	0.03985		629.689	0	0.05399		739.756
																			30.4163	0	0.00492				80.4829	0	0.04438		190.439	0.000155356	0.05869		300.376	6.95632e-05	0.0407		410.343	0.000104368	0.06633		519.864	6.11519e-05	0.04334		629.949	0	0.05877		740.016
																			30.6802	0	0.00492				80.7427	0	0.04943		190.699	0.000159347	0.06542		300.636	7.77191e-05	0.04503		410.603	0.000104213	0.07214		520.124	5.78173e-05	0.04709		630.209	0	0.06394		740.276
																			30.9441	0	0.0049				81.0023	0	0.0547		190.959	0.000172642	0.07251		300.896	7.55532e-05	0.0501		410.862	0.000114779	0.0786		520.384	6.35919e-05	0.05119		630.468	0	0.06975		740.535
																			31.2081	0	0.00491				81.2619	0	0.06057		191.219	0.000186968	0.08049		301.156	8.44861e-05	0.05545		411.122	0.000124666	0.08581		520.644	6.61022e-05	0.05594		630.728	0	0.07613		740.795
																			31.4718	0	0.00491				81.5217	0	0.06733		191.479	0.000193241	0.08955		301.416	9.28912e-05	0.06142		411.382	0.000136023	0.09324		520.903	6.90244e-05	0.06113		630.988	0	0.08282		741.055
																			31.7357	0	0.00489				81.7817	0	0.07436		191.739	0.000212198	0.09903		301.675	0.000101785	0.06834		411.642	0.000154	0.10128		521.163	7.57224e-05	0.06674		631.248	0	0.09025		741.315
																			31.9996	0	0.00489				82.0417	0	0.08205		191.999	0.000225743	0.10957		301.935	0.000107486	0.07548		411.902	0.000171638	0.11043		521.423	9.46756e-05	0.07306		631.508	0	0.09853		741.574
																			32.2635	0	0.00489				82.3014	0	0.09074		192.258	0.000240871	0.12156		302.195	0.000117815	0.08331		412.161	0.000186493	0.11962		521.683	9.3914e-05	0.08013		631.768	0	0.10708		741.834
																			32.5273	0	0.0049				82.5612	0	0.09961		192.518	0.000262529	0.13399		302.455	0.000133567	0.09236		412.421	0.000204388	0.12949		521.942	0.000107637	0.08756		632.028	0	0.11637		742.094
																			32.7909	0	0.00487				82.8212	0	0.10923		192.778	0.000290617	0.14755		302.715	0.000143211	0.10165		412.681	0.000221532	0.14054		522.202	0.000113192	0.09572		632.288	0	0.12706		742.354
																			33.055	0	0.00489				83.081	0	0.11998		193.038	0.000310538	0.16266		302.975	0.000160312	0.11178		412.941	0.000246784	0.15169		522.462	0.000124384	0.10492		632.548	0	0.13802		742.613
																			33.3191	0	0.00489				83.341	0	0.13086		193.298	0.000339923	0.17801		303.235	0.000170451	0.12327		413.201	0.000271366	0.16347		522.722	0.000133751	0.1144		632.807	1.07882e-05	0.14993		742.873
																			33.5829	0	0.00488				83.6008	4.27918e-06	0.14248		193.558	0.000369373	0.19444		303.494	0.000189311	0.135		413.461	0.00030471	0.17649		522.981	0.000157132	0.12464		633.067	3.68731e-05	0.1634		743.133
																			33.8466	0	0.00487				83.8607	3.22578e-05	0.15544		193.818	0.000406232	0.21226		303.754	0.000215236	0.14794		413.72	0.000332438	0.18957		523.241	0.0001718	0.13614		633.327	6.51956e-05	0.17711		743.393
																			34.1104	0	0.00487				84.1205	5.30156e-05	0.16834		194.078	0.000436046	0.22941		304.014	0.000232093	0.16271		413.98	0.000359337	0.20308		523.501	0.000189218	0.14788		633.587	8.61257e-05	0.19159		743.652
																			34.3741	0	0.00487				84.3806	7.68997e-05	0.18218		194.337	0.000478742	0.24724		304.274	0.000260826	0.1776		414.24	0.000412209	0.21737		523.761	0.000203164	0.16039		633.847	0.000120205	0.20734		743.912
																			34.638	0	0.00485				84.6403	0.000102553	0.19756		194.597	0.000523584	0.26632		304.534	0.000292883	0.19326		414.5	0.000450391	0.23179		524.02	0.000229993	0.17433		634.107	0.000160806	0.22366		744.172
																			34.9018	0	0.00486				84.9002	0.000139851	0.21283		194.857	0.00056614	0.28468		304.794	0.000325511	0.2106		414.759	0.000498656	0.24634		524.28	0.000252405	0.18863		634.367	0.000197	0.24043		744.432
																			35.1657	0	0.00487				85.16	0.000164814	0.22924		195.119	6.00742e-05	0.30396		305.054	0.000346999	0.22547		415.019	0.000558976	0.26157		524.54	0.000278233	0.20331		634.626	0.000241545	0.25816		744.692
																			35.4296	0	0.00486				85.4197	0.000206021	0.24778		195.379	6.10744e-05	0.32436		305.313	0.000379142	0.2418		415.279	0.000612136	0.27763		524.8	0.000308556	0.21892		634.886	0.000285694	0.27694		744.951
																			35.6935	0	0.00485				85.6797	0.000247348	0.26661		195.639	9.42958e-05	0.34471		305.573	0.000411672	0.26317		415.539	0.000676771	0.29371		525.06	0.000340405	0.23467		635.146	0.000342721	0.29529		745.211
																			35.9573	0	0.00486				85.9397	0.000295865	0.28672		195.9	0.0001493	0.36625		305.833	0.000461938	0.28099		415.799	0.000752378	0.31078		525.319	0.000375355	0.25103		635.406	0.000401618	0.31393		745.471
																			36.2208	0	0.00486				86.2019	0.000352156	0.30896		196.159	0.000193874	0.39014		306.093	0.000506519	0.30128		416.061	0.000124481	0.33072		525.579	0.000418393	0.2685		635.668	0	0.33409		745.731
																			36.4847	0	0.00483				86.4618	0	0.33012		196.419	0.000256427	0.41334		306.355	0.000567639	0.32275		416.321	0.000143107	0.35015		525.839	0.000465224	0.28721		635.928	0	0.3521		745.991
																			36.7485	0	0.00484				86.7218	0	0.35232		196.679	0.000335545	0.43683		306.615	4.65729e-05	0.34102		416.581	0.000227862	0.37061		526.099	0.000514101	0.30628		636.188	0	0.3702		746.251
																			37.0125	0	0.00485				86.9818	0	0.37599		196.939	0.000404385	0.46163		306.875	6.92955e-05	0.35908		416.841	0.000325132	0.39352		526.359	0.000575735	0.32695		636.448	0	0.38906		746.511
																			37.2762	0	0.00484				87.2419	0	0.39839		197.199	0.000499311	0.48459		307.135	0.000127694	0.3796		417.101	0.000438776	0.41606		526.619	0.000644672	0.35087		636.708	2.81357e-05	0.40709		746.771
																			37.5401	0	0.00483				87.5018	2.10561e-05	0.42084		197.459	0.000589617	0.50654		307.395	0.000192503	0.40009		417.361	0.000564595	0.43563		526.881	0.0007294	0.37646		636.967	0.000120059	0.42479		747.033
																			37.8039	0	0.00484				87.7619	0.000108348	0.44416		197.719	0.000694752	0.52833		307.655	0.000270898	0.42239		417.62	0.000718371	0.45734		527.141	1.43917e-05	0.40088		637.227	0.00021388	0.4433		747.293
																			38.0679	0	0.00485				88.0218	0.000186714	0.46589		197.979	0.000807461	0.54797		307.915	0.000345049	0.44708		417.88	0.000864582	0.47582		527.401	2.37634e-05	0.4264		637.487	0.000310367	0.46123		747.552
																			38.3317	0	0.00482				88.282	0.0002931	0.48731		198.239	0.000922333	0.56626		308.175	0.000436155	0.47006		418.14	0.00103	0.49531		527.661	9.17607e-05	0.45038		637.748	0.000422054	0.47902		747.812
																			38.5956	0	0.00483				88.5419	0.000383519	0.50877		198.499	0.00105	0.58466		308.435	0.00053398	0.49293		418.4	0.00121	0.51416		527.92	0.000170145	0.47369		638.008	0.000544058	0.49704		748.072
																			38.8594	0	0.00483				88.8017	0.00049818	0.52803		198.758	0.0012	0.60119		308.695	0.000630449	0.51571		418.66	0.0014	0.53332		528.18	0.00026249	0.49682		638.268	0.000688329	0.51548		748.332
																			39.1236	0	0.00483				89.0615	0.000616014	0.54588		199.018	0.00134	0.61623		308.954	0.000750565	0.5358		418.833	0.0016	0.54994		528.44	0.000361817	0.51812		638.527	0.000830337	0.53307		748.592
																			39.3874	0	0.00481				89.3216	0.000747047	0.56353		199.278	0.00151	0.63158		309.214	0.000864108	0.55465		419.093	0.0016	0.56552		528.7	0.000477585	0.5377		638.788	0.00099102	0.55038		748.852
																			39.6512	0	0.00482				89.5815	0.000892237	0.57914		199.538	0.00171	0.64522		309.474	0.000993518	0.57223		419.353	0.00185	0.58288		528.96	0.000608491	0.55663		639.048	0.00118	0.56868		749.111
																			39.9148	0	0.00483				89.8413	0.00105	0.5934		199.799	0.00191	0.65817		309.734	0.00114	0.58847		419.613	0.00212	0.59811		529.22	0.000750327	0.57481		639.308	0.00137	0.58559		749.371
																			40.1789	0	0.00481				90.1012	0.00121	0.60836		200.059	0.00215	0.67098		309.994	0.00128	0.60326		419.873	0.0024	0.61153		529.48	0.000886676	0.59121		639.568	0.00158	0.6019		749.631
																			40.4428	0	0.00481				90.3612	0.00139	0.62177		200.318	0.00237	0.68265		310.254	0.00145	0.61786		420.132	0.00269	0.62471		529.74	0.00105	0.60677		639.828	0.00186	0.61845		749.891
																			40.7067	0	0.00482				90.621	0.00158	0.63537		200.578	0.00262	0.69338		310.514	0.00163	0.63184		420.392	0.00299	0.63595		530	0.00123	0.62254		640.088	0.00214	0.63378		750.151
																			40.9703	0	0.00482				90.8811	0.00183	0.64961		200.839	0.00289	0.70405		310.774	0.00186	0.64468		420.652	0.00331	0.64632		530.26	0.00142	0.63689		640.347	0.00242	0.64786		750.41
																			41.2344	0	0.0048				91.1408	0.0021	0.66295		201.098	0.00316	0.71379		311.034	0.0021	0.65706		420.912	0.00363	0.65646		530.52	0.00164	0.65071		640.607	0.00273	0.66145		750.67
																			41.4985	0	0.00481				91.4008	0.00236	0.67612		201.358	0.00345	0.72255		311.293	0.00234	0.66936		421.171	0.00401	0.66678		530.779	0.00186	0.66443		640.867	0.00304	0.67483		750.93
																			41.7623	0	0.00481				91.6607	0.00264	0.68997		201.618	0.00378	0.73163		311.553	0.00258	0.67941		421.432	0.00437	0.67661		531.039	0.00214	0.67683		641.127	0.00337	0.68692		751.19
																			42.0259	0	0.0048				91.9206	0.00296	0.70257		201.878	0.00411	0.73929		311.813	0.00285	0.6894		421.692	0.00477	0.68591		531.299	0.00242	0.68838		641.387	0.00374	0.69823		751.45
																			42.2897	0	0.00479				92.1808	0.00331	0.71554		202.138	0.00447	0.74641		312.073	0.00314	0.6994		421.952	0.00522	0.69476		531.559	0.00276	0.69906		641.647	0.00413	0.70978		751.71
																			42.5538	0	0.00481				92.4407	0.00365	0.72806		202.399	0.00488	0.75312		312.333	0.00345	0.70856		422.212	0.00568	0.70344		531.819	0.0031	0.70936		641.907	0.00455	0.72003		751.97
																			42.8177	0	0.00481				92.7007	0.00404	0.7391		202.658	0.00528	0.75885		312.593	0.00377	0.7168		422.471	0.00619	0.71016		532.079	0.00346	0.71846		642.167	0.005	0.7298		752.229
																			43.0814	0	0.00479				92.9604	0.00444	0.74994		202.918	0.00571	0.76411		312.853	0.00413	0.72553		422.731	0.00674	0.71825		532.339	0.00381	0.72662		642.427	0.0055	0.73952		752.489
																			43.3451	0	0.0048				93.2206	0.00489	0.76132		203.178	0.00619	0.76867		313.113	0.0045	0.73267		422.991	0.00732	0.72465		532.599	0.0042	0.73481		642.687	0.00601	0.74815		752.749
																			43.6091	0	0.0048				93.4806	0.0054	0.77092		203.438	0.00671	0.77363		313.373	0.00492	0.73916		423.251	0.00792	0.73125		532.858	0.00464	0.74179		642.947	0.00656	0.75647		753.009
																			43.8729	0	0.0048				93.7405	0.00591	0.78091		203.698	0.00723	0.77723		313.633	0.00536	0.74576		423.511	0.00858	0.73768		533.118	0.00506	0.74813		643.207	0.00717	0.76441		753.269
																			44.1368	0	0.00478				94.0003	0.00647	0.79065		203.958	0.00779	0.78071		313.892	0.00582	0.7513		423.771	0.00931	0.74294		533.378	0.00556	0.75466		643.467	0.0078	0.7722		753.529
																			44.4005	0	0.00479				94.26	0.00709	0.80003		204.218	0.00841	0.78444		314.152	0.00631	0.75561		424.03	0.01004	0.74876		533.638	0.00609	0.76002		643.727	0.00848	0.77935		753.789
																			44.6642	0	0.00479				94.5199	0.00773	0.80909		204.478	0.00903	0.78712		314.412	0.00684	0.76007		424.29	0.01082	0.75438		533.898	0.00664	0.76534		643.986	0.00921	0.78589		754.049
																			44.928	0	0.00478				94.7802	0.00842	0.81734		204.738	0.00973	0.78993		314.672	0.00742	0.76445		424.55	0.0117	0.75975		534.158	0.00723	0.76997		644.246	0.01002	0.79304		754.309
																			45.1918	0	0.00479				95.0403	0.00919	0.82514		204.998	0.01049	0.79291		314.932	0.00802	0.76854		424.81	0.01259	0.76436		534.418	0.00788	0.77487		644.506	0.01084	0.79906		754.568
																			45.4556	0	0.0048				95.3002	0.00995	0.8327		205.258	0.01125	0.79526		315.192	0.00866	0.77298		425.07	0.01354	0.76793		534.678	0.00857	0.77895		644.766	0.01169	0.80483		754.828
																			45.7195	0	0.0048				95.5599	0.01079	0.84013		205.518	0.01207	0.79694		315.452	0.00937	0.77642		425.33	0.01457	0.772		534.937	0.00928	0.78247		645.026	0.01268	0.81014		755.088
																			45.9834	0	0.00478				95.8199	0.01168	0.84812		205.778	0.01299	0.79935		315.712	0.01011	0.78		425.59	0.01566	0.7757		535.197	0.01005	0.78611		645.286	0.01366	0.81553		755.348
																			46.2473	0	0.00479				96.0799	0.01261	0.8541		206.038	0.01392	0.80126		315.972	0.01091	0.78315		425.85	0.01679	0.77973		535.457	0.0109	0.78893		645.546	0.01471	0.82035		755.608
																			46.5111	0	0.00479				96.3399	0.01359	0.85867		206.298	0.01489	0.80321		316.232	0.01177	0.78607		426.109	0.01798	0.7837		535.717	0.01177	0.79216		645.806	0.01587	0.8249		755.867
																			46.7749	0	0.00477				96.5998	0.01466	0.86239		206.558	0.01599	0.80506		316.492	0.01264	0.78916		426.369	0.0193	0.78663		535.977	0.01269	0.79509		646.065	0.01707	0.82965		756.127
																			47.0385	0	0.00477				96.8596	0.01577	0.86787		206.817	0.01708	0.80653		316.752	0.01358	0.79231		426.629	0.0206	0.78951		536.237	0.01373	0.79758		646.325	0.01834	0.83364		756.387
																			47.3026	0	0.00478				97.1196	0.01691	0.86971		207.077	0.01824	0.80787		317.012	0.01462	0.79451		426.889	0.02202	0.79188		536.497	0.01479	0.80004		646.585	0.0197	0.83741		756.647
																			47.5663	0	0.00479				97.3795	0.01821	0.87232		207.337	0.01955	0.8094		317.272	0.01571	0.79657		427.149	0.02399	0.79516		536.757	0.01592	0.80209		646.845	0.02148	0.84164		756.907
																			47.8302	0	0.00477				97.6394	0.01956	0.87511		207.597	0.02119	0.8107		317.532	0.01685	0.79899		427.409	0.02581	0.79748		537.017	0.01716	0.80468		647.105	0.02329	0.84605		757.167
																			48.0939	0	0.00478				97.8993	0.02097	0.87704		207.857	0.02287	0.8125		317.792	0.01811	0.80098		427.669	0.02755	0.79978		537.277	0.01843	0.80641		647.366	0.025	0.84937		757.427
																			48.3578	0	0.00479				98.1591	0.0231	0.88047		208.118	0.0245	0.81397		318.052	0.01941	0.80246		427.93	0.0294	0.80218		537.536	0.01976	0.80832		647.63	0.02683	0.85279		757.686
																			48.6217	0	0.00478				98.4196	0.02489	0.88221		208.382	0.02617	0.81552		318.311	0.02106	0.80504		428.194	0.03133	0.80441		537.796	0.02117	0.81081		647.894	0.02867	0.8559		757.946
																			48.8855	0	0.00476				98.6836	0.0267	0.8839		208.646	0.02787	0.81675		318.572	0.02284	0.80765		428.457	0.03331	0.80646		538.056	0.02275	0.8123		648.157	0.03057	0.85874		758.206
																			49.1494	0	0.00477				98.9473	0.02862	0.88625		208.909	0.02968	0.81782		318.832	0.02444	0.80957		428.721	0.03538	0.80881		538.316	0.02432	0.81399		648.421	0.03269	0.86117		758.466
																			49.4132	0	0.00477				99.2113	0.03065	0.88821		209.173	0.0316	0.81928		319.096	0.02614	0.81069		428.985	0.03767	0.81063		538.575	0.02649	0.81681		648.685	0.03488	0.86414		758.725
																			49.6769	0	0.00475				99.4751	0.03275	0.89089		209.437	0.03358	0.82015		319.36	0.02795	0.81253		429.249	0.03993	0.81242		538.836	0.02871	0.81862		648.949	0.03716	0.86681		758.986
																			49.9408	0	0.00477				99.7389	0.03501	0.89414		209.701	0.03571	0.82102		319.624	0.02979	0.81404		429.513	0.04233	0.8143		539.097	0.03073	0.82011		649.213	0.03957	0.86899		759.246
																			50.2048	0	0.00478				100.003	0.03735	0.89477		209.964	0.03803	0.82234		319.888	0.03175	0.81536		429.776	0.04493	0.816		539.36	0.03285	0.82182		649.477	0.0422	0.87165		759.51
																			50.4684	0	0.00477				100.267	0.0398	0.89723		210.228	0.04035	0.82308		320.152	0.03386	0.81716		430.04	0.04759	0.8174		539.624	0.03507	0.82385		649.74	0.04484	0.87369		759.773
																			50.7323	0	0.00476				100.531	0.04238	0.89933		210.492	0.04282	0.8239		320.416	0.03612	0.81816		430.304	0.05035	0.81923		539.887	0.03741	0.82529		650.004	0.0476	0.87548		760.037
																			50.9959	0	0.00477				100.794	0.04521	0.90128		210.756	0.04556	0.82486		320.68	0.03844	0.81952		430.568	0.05338	0.8211		540.151	0.03985	0.82654		650.268	0.05073	0.87764		760.301
																			51.2599	0	0.00477				101.058	0.04804	0.90262		211.02	0.04828	0.82552		320.943	0.04088	0.82082		430.832	0.05644	0.82268		540.415	0.04242	0.82819		650.532	0.05381	0.87942		760.565
																			51.5237	0	0.00475				101.322	0.05107	0.90451		211.284	0.05112	0.82614		321.207	0.0435	0.82164		431.095	0.05962	0.82443		540.679	0.04526	0.82933		650.796	0.05706	0.8811		760.829
																			51.7873	0	0.00475				101.586	0.05439	0.90598		211.547	0.05426	0.82691		321.471	0.04617	0.8223		431.359	0.06308	0.82625		540.943	0.04812	0.83053		651.06	0.06062	0.88268		761.092
																			52.0513	0	0.00476				101.85	0.05771	0.90698		211.811	0.05738	0.82782		321.734	0.049	0.82364		431.622	0.0667	0.82762		541.207	0.05112	0.83187		651.324	0.06422	0.88445		761.356
																			52.3152	0	0.00476				102.113	0.06131	0.9096		212.075	0.06066	0.82839		321.998	0.0521	0.82404		431.886	0.07033	0.82848		541.471	0.05447	0.83332		651.587	0.0679	0.88592		761.62
																			52.5791	0	0.00475				102.377	0.06507	0.90988		212.339	0.06433	0.8294		322.262	0.05517	0.82521		432.15	0.07412	0.82974		541.735	0.05781	0.83465		651.851	0.07184	0.88714		761.883
																			52.8429	0	0.00476				102.641	0.06892	0.91123		212.603	0.06795	0.82989		322.525	0.05844	0.82617		432.414	0.07825	0.83104		541.998	0.06133	0.83568		652.115	0.07609	0.88863		762.147
																			53.1067	0	0.00476				102.905	0.07299	0.91272		212.866	0.07174	0.83066		322.789	0.06202	0.82684		432.678	0.08234	0.83243		542.262	0.0651	0.83709		652.375	0.08012	0.88991		762.411
																			53.3708	0	0.00475				103.165	0.07717	0.91367		213.126	0.07577	0.83139		323.053	0.06564	0.82692		432.941	0.08665	0.83425		542.526	0.06898	0.83833		652.634	0.08453	0.89112		762.675
																			53.6347	0	0.00475				103.424	0.08158	0.91544		213.386	0.0799	0.83241		323.317	0.06937	0.82792		433.201	0.0911	0.83559		542.79	0.07301	0.8393		652.894	0.08939	0.89229		762.938
																			53.8985	0	0.00476				103.684	0.08607	0.9158		213.646	0.08419	0.8334		323.58	0.0734	0.82871		433.461	0.09569	0.83705		543.054	0.07723	0.84069		653.154	0.09419	0.8935		763.202
																			54.1623	0	0.00475				103.944	0.09097	0.91636		213.906	0.08884	0.83437		323.84	0.07731	0.82973		433.721	0.10044	0.83813		543.317	0.08185	0.8416		653.414	0.09915	0.89458		763.466
																			54.4261	0	0.00473				104.204	0.09596	0.91699		214.166	0.09347	0.83513		324.1	0.08154	0.83091		433.98	0.10554	0.84003		543.581	0.08645	0.84327		653.674	0.10449	0.89556		763.729
																			54.69	0	0.00475				104.464	0.10114	0.91749		214.425	0.09825	0.83582		324.36	0.08614	0.83182		434.24	0.11079	0.84178		543.845	0.0913	0.8447		653.934	0.10993	0.89672		763.993
																			54.954	0	0.00475				104.724	0.10675	0.91858		214.685	0.1035	0.83654		324.62	0.09077	0.83288		434.5	0.11612	0.84352		544.105	0.09639	0.84582		654.194	0.1155	0.89777		764.256
																			55.2178	0	0.00475				104.984	0.11235	0.9191		214.945	0.10884	0.83771		324.879	0.09563	0.83385		434.76	0.12167	0.84495		544.365	0.10158	0.84718		654.454	0.12129	0.8985		764.516
																			55.4815	0	0.00474				105.243	0.1181	0.91985		215.205	0.1142	0.8383		325.139	0.10086	0.83512		435.019	0.12769	0.84617		544.624	0.107	0.84809		654.714	0.12761	0.89967		764.776
																			55.7452	0	0.00475				105.503	0.12422	0.92014		215.465	0.12	0.83893		325.399	0.10617	0.83582		435.279	0.13356	0.84735		544.885	0.11277	0.84948		654.973	0.13379	0.90033		765.036
																			56.0091	0	0.00475				105.763	0.13052	0.92112		215.725	0.12611	0.84017		325.659	0.11157	0.83662		435.539	0.13971	0.84895		545.144	0.1187	0.85085		655.233	0.1402	0.90092		765.295
																			56.2727	0	0.00473				106.023	0.13695	0.92106		215.985	0.13216	0.84102		325.919	0.11735	0.8381		435.799	0.14633	0.85057		545.404	0.12466	0.85211		655.493	0.14725	0.90173		765.555
																			56.5364	0	0.00473				106.283	0.14373	0.92213		216.244	0.13848	0.84182		326.178	0.1233	0.83921		436.059	0.15284	0.85194		545.664	0.13103	0.85356		655.753	0.15402	0.90249		765.815
																			56.8002	0	0.00474				106.543	0.15113	0.92292		216.504	0.14529	0.84317		326.438	0.12934	0.84016		436.318	0.15957	0.85313		545.924	0.13794	0.85459		656.013	0.16104	0.9032		766.074
																			57.064	0	0.00474				106.802	0.15811	0.92268		216.764	0.15192	0.84411		326.698	0.13571	0.84123		436.578	0.16665	0.85514		546.184	0.14461	0.85598		656.273	0.16849	0.9035		766.334
																			57.3279	0	0.00472				107.062	0.16555	0.92309		217.024	0.15883	0.84496		326.958	0.14244	0.84271		436.838	0.17394	0.85611		546.443	0.15169	0.85727		656.533	0.17624	0.90473		766.594
																			57.5917	0	0.00474				107.322	0.1735	0.92343		217.284	0.16638	0.84623		327.218	0.14916	0.84394		437.098	0.18129	0.85735		546.703	0.15923	0.85863		656.792	0.18389	0.90528		766.854
																			57.8553	0	0.00474				107.582	0.18117	0.92318		217.544	0.17376	0.84731		327.478	0.15624	0.84554		437.357	0.18872	0.85898		546.963	0.16669	0.85981		657.052	0.19181	0.9058		767.114
																			58.1193	0	0.00472				107.842	0.1892	0.92378		217.804	0.18132	0.84816		327.738	0.16385	0.84658		437.617	0.19669	0.86035		547.223	0.17427	0.86112		657.312	0.20043	0.90648		767.373
																			58.3831	0	0.00473				108.102	0.19795	0.92458		218.063	0.18956	0.84923		327.998	0.17115	0.84761		437.877	0.20445	0.86194		547.483	0.18244	0.86306		657.572	0.20866	0.90706		767.633
																			58.647	0	0.00474				108.362	0.20618	0.92436		218.323	0.1976	0.85015		328.257	0.17878	0.84895		438.137	0.21256	0.86338		547.742	0.19077	0.86433		657.832	0.21709	0.90754		767.893
																			58.9108	0	0.00473				108.621	0.21476	0.92473		218.583	0.20569	0.85124		328.517	0.18695	0.85018		438.397	0.22114	0.86462		548.003	0.19923	0.86539		658.091	0.22619	0.908		768.153
																			59.1745	0	0.00471				108.881	0.22404	0.92481		218.843	0.21436	0.85266		328.777	0.19494	0.85153		438.657	0.22949	0.86598		548.262	0.20795	0.86729		658.351	0.23511	0.90875		768.413
																			59.4383	0	0.00472				109.141	0.23315	0.9252		219.102	0.22293	0.85372		329.037	0.20315	0.85318		438.916	0.23804	0.86729		548.522	0.2172	0.86886		658.611	0.24409	0.90914		768.672
																			59.7023	0	0.00472				109.401	0.24254	0.92514		219.276	0.23167	0.8548		329.297	0.21196	0.85447		439.176	0.24685	0.86913		548.782	0.22639	0.87025		658.871	0.25346	0.90936		768.932
																			59.9663	0	0.00471				109.66	0.25245	0.92512		219.536	0.2317	0.85651		329.557	0.22078	0.85567		439.436	0.25608	0.8704		549.042	0.23585	0.8719		659.131	0.26337	0.9104		769.192
																			60.2299	0	0.00472				109.921	0.26214	0.92513		219.796	0.24097	0.85799		329.817	0.22984	0.85712		439.696	0.26515	0.87139		549.302	0.24569	0.87321		659.391	0.27288	0.91073		769.452
																			60.4938	0	0.00472				110.18	0.27178	0.92521		220.055	0.25028	0.85918		330.077	0.23922	0.85899		439.956	0.2744	0.87261		549.562	0.25516	0.87482		659.65	0.28262	0.91115		769.711
																			60.7576	0	0.00472				110.44	0.28206	0.92558		220.315	0.25965	0.86022		330.336	0.24868	0.86065		440.216	0.28409	0.8741		549.822	0.26489	0.87611		659.91	0.29314	0.91194		769.971
																			61.0216	0	0.0047				110.7	0.29217	0.92549		220.575	0.2695	0.86206		330.596	0.25801	0.86197		440.475	0.29341	0.87537		550.082	0.27501	0.87786		660.17	0.303	0.91227		770.231
																			61.2851	0	0.00471				110.96	0.30249	0.9248		220.835	0.27949	0.86335		330.856	0.2679	0.86367		440.735	0.30299	0.87642		550.341	0.28551	0.87925		660.43	0.31311	0.91267		770.49
																			61.5488	0	0.00471				111.219	0.31314	0.9255		221.095	0.28942	0.86468		331.116	0.27808	0.86459		440.995	0.31288	0.87798		550.601	0.29585	0.88088		660.69	0.32376	0.91309		770.75
																			61.8125	0	0.00469				111.479	0.32387	0.92557		221.355	0.29953	0.86623		331.376	0.28808	0.86586		441.255	0.32278	0.87911		550.861	0.30641	0.88265		660.949	0.33439	0.91375		771.01
																			62.0763	0	0.0047				111.74	0.33416	0.9254		221.614	0.30996	0.86765		331.635	0.29827	0.86787		441.514	0.33254	0.88049		551.121	0.31764	0.88417		661.209	0.34479	0.91407		771.27
																			62.3402	0	0.00471				111.999	0.34543	0.926		221.874	0.32022	0.86906		331.896	0.30915	0.86949		441.774	0.34278	0.88238		551.381	0.32848	0.88587		661.469	0.35529	0.91459		771.53
																			62.6041	0	0.00471				112.26	0.35676	0.92597		222.134	0.33064	0.87045		332.156	0.3197	0.8709		442.034	0.35317	0.88367		551.641	0.33967	0.88735		661.729	0.36661	0.91519		771.789
																			62.868	0	0.00469				112.519	0.36755	0.9259		222.394	0.34156	0.87201		332.415	0.3304	0.87222		442.294	0.36338	0.88523		551.9	0.35084	0.8892		661.989	0.37737	0.9156		772.049
																			63.1319	0	0.0047				112.779	0.37857	0.92607		222.654	0.35216	0.87348		332.675	0.34158	0.87363		442.553	0.37391	0.8867		552.16	0.3621	0.89045		662.248	0.38796	0.91594		772.309
																			63.3959	0	0.0047				113.039	0.39009	0.92627		222.914	0.36309	0.87514		332.935	0.35228	0.87531		442.813	0.3847	0.88806		552.42	0.37327	0.89167		662.508	0.39933	0.91649		772.569
																			63.6596	0	0.00468				113.299	0.40089	0.92596		223.174	0.37432	0.8765		333.195	0.36314	0.8769		443.073	0.39496	0.88935		552.68	0.3846	0.89338		662.768	0.41012	0.91685		772.829
																			63.9233	0	0.00468				113.559	0.41201	0.92653		223.434	0.38519	0.87808		333.455	0.3746	0.87835		443.333	0.40533	0.89103		552.94	0.39623	0.89523		663.028	0.42083	0.91729		773.088
																			64.1873	0	0.00469				113.819	0.42366	0.92624		223.694	0.39621	0.87941		333.715	0.38545	0.87999		443.593	0.41606	0.89266		553.2	0.40755	0.89676		663.288	0.43191	0.9177		773.348
																			64.4509	0	0.00467				114.079	0.4347	0.92678		223.953	0.40745	0.88097		333.975	0.39665	0.88145		443.853	0.42664	0.89385		553.46	0.41939	0.89848		663.547	0.44334	0.91844		773.608
																			64.7148	0	0.00467				114.338	0.44586	0.92709		224.213	0.41834	0.88248		334.235	0.4082	0.88315		444.113	0.43702	0.89479		553.72	0.43111	0.90008		663.807	0.45409	0.91874		773.868
																			64.9787	0	0.00468				114.598	0.45751	0.92694		224.473	0.42928	0.88373		334.495	0.41961	0.88479		444.372	0.44755	0.89635		553.979	0.44266	0.9015		664.067	0.46502	0.91934		774.127
																			65.2425	0	0.00468				114.858	0.46862	0.92681		224.733	0.4405	0.88546		334.755	0.43081	0.88635		444.632	0.45845	0.89772		554.239	0.45411	0.90276		664.327	0.47648	0.92		774.387
																			65.5064	0	0.00467				115.118	0.47545	0.92733		224.992	0.4518	0.88695		335.014	0.44223	0.88852		444.892	0.46887	0.8993		554.499	0.46582	0.90462		664.587	0.48712	0.92063		774.647
																			65.7704	0	0.00468				115.378	0.49006	0.92752		225.252	0.46276	0.8882		335.274	0.45388	0.89023		445.151	0.47946	0.90087		554.759	0.47731	0.90623		664.847	0.49787	0.92125		774.907
																			66.0343	0	0.00468				115.638	0.49841	0.92807		225.512	0.47382	0.89012		335.534	0.46501	0.89168		445.411	0.4903	0.90243		555.019	0.48864	0.90785		665.106	0.50887	0.92167		775.166
																			66.2982	0	0.00466				115.897	0.51229	0.92778		225.772	0.48512	0.89148		335.794	0.47628	0.89351		445.671	0.50048	0.90384		555.279	0.50006	0.90954		665.366	0.51972	0.92256		775.426
																			66.5621	0	0.00467				116.157	0.52392	0.92868		226.032	0.49613	0.89291		336.054	0.48768	0.89498		445.931	0.51077	0.90491		555.538	0.51189	0.91088		665.626	0.53021	0.92311		775.686
																			66.8259	0	0.00467				116.417	0.53438	0.92879		226.292	0.50691	0.89456		336.314	0.49887	0.89655		446.191	0.52115	0.90639		555.799	0.52323	0.91248		665.886	0.54058	0.92371		775.945
																			67.0896	0	0.00465				116.676	0.54511	0.92893		226.552	0.51804	0.89587		336.574	0.51014	0.89841		446.45	0.53135	0.90775		556.059	0.53445	0.91411		666.146	0.55168	0.92464		776.205
																			67.3534	0	0.00467				116.936	0.55592	0.92961		226.812	0.52864	0.89762		336.833	0.52156	0.89961		446.71	0.54131	0.90927		556.318	0.54595	0.91537		666.405	0.56184	0.92522		776.465
																			67.6172	0	0.00468				117.196	0.56674	0.9296		227.072	0.53902	0.89916		337.093	0.53247	0.90107		446.97	0.5514	0.91098		556.578	0.55677	0.91679		666.665	0.57197	0.92589		776.725
																			67.8812	0	0.00468				117.456	0.57691	0.93039		227.331	0.55001	0.90063		337.353	0.54326	0.90219		447.23	0.56183	0.91228		556.838	0.56738	0.91779		666.925	0.58238	0.92652		776.985
																			68.145	0	0.00468				117.716	0.58711	0.93069		227.591	0.5603	0.90189		337.613	0.55408	0.90352		447.49	0.57171	0.91382		557.098	0.57805	0.91963		667.185	0.59226	0.92731		777.245
																			68.4087	0	0.00469				117.975	0.59732	0.93168		227.851	0.57063	0.90361		337.873	0.56453	0.90501		447.75	0.58184	0.91509		557.358	0.58888	0.92107		667.444	0.60211	0.92793		777.505
																			68.6725	0	0.0047				118.235	0.60716	0.93182		228.111	0.58127	0.90503		338.133	0.57482	0.90649		448.01	0.59214	0.91626		557.617	0.59904	0.92245		667.704	0.61182	0.92881		777.764
																			68.9363	0	0.00469				118.495	0.61686	0.93242		228.371	0.59141	0.90639		338.392	0.5854	0.90798		448.269	0.60143	0.91759		557.877	0.60953	0.92386		667.964	0.62194	0.92979		778.024
																			69.2	0	0.00472				118.755	0.627	0.93277		228.631	0.60142	0.90811		338.652	0.59575	0.90925		448.529	0.61068	0.91889		558.137	0.61984	0.92544		668.224	0.63142	0.93068		778.284
																			69.4639	0	0.00473				119.015	0.63635	0.93325		228.891	0.61138	0.90978		338.913	0.60567	0.91018		448.789	0.62021	0.9206		558.397	0.63005	0.92697		668.484	0.6406	0.93145		778.543
																			69.7278	0	0.00474				119.275	0.64576	0.93372		229.151	0.62111	0.91136		339.172	0.61584	0.91163		449.049	0.62947	0.92166		558.657	0.63991	0.92802		668.744	0.65047	0.93242		778.803
																			69.9917	0	0.00477				119.535	0.6552	0.93436		229.411	0.63077	0.91273		339.432	0.62588	0.91297		449.308	0.63801	0.92304		558.917	0.64977	0.92929		669.004	0.65936	0.93335		779.063
																			70.2555	0	0.0048				119.795	0.66389	0.93495		229.67	0.64022	0.91447		339.692	0.63565	0.91429		449.568	0.6472	0.92451		559.177	0.65936	0.93063		669.263	0.66816	0.93424		779.323
																			70.5195	0	0.00481				120.055	0.67289	0.93539		229.93	0.64969	0.91576		339.952	0.64495	0.9159		449.828	0.65632	0.92587		559.437	0.66876	0.93211		669.523	0.67697	0.93499		779.583
																			70.7832	0	0.00485				120.314	0.68164	0.93609		230.19	0.65864	0.91701		340.212	0.65454	0.91741		450.088	0.66495	0.92707		559.697	0.67772	0.93369		669.782	0.68585	0.93636		779.842
																			71.0472	0	0.00489				120.574	0.68998	0.93721		230.45	0.66808	0.91464		340.472	0.66344	0.91827		450.348	0.67337	0.92838		559.957	0.68672	0.93498		670.042	0.69426	0.93711		780.102
																			71.311	0	0.00492				120.834	0.6986	0.93753		230.71	0.67728	0.91257		340.731	0.6725	0.91995		450.607	0.68216	0.92997		560.216	0.69544	0.93579		670.302	0.70245	0.93807		780.362
																			71.5749	0	0.00498				121.094	0.70689	0.93837		230.97	0.68197	0.91335		340.991	0.68159	0.92124		450.867	0.69041	0.93074		560.476	0.70404	0.93652		670.562	0.71122	0.93908		780.621
																			71.8387	0	0.00504				121.354	0.71502	0.93893		231.229	0.68794	0.9159		341.251	0.69029	0.92254		451.127	0.6984	0.93191		560.736	0.71242	0.93836		670.821	0.719	0.94009		780.881
																			72.1023	0	0.0051				121.614	0.72274	0.93958		231.489	0.69615	0.9173		341.511	0.69891	0.92367		451.387	0.70624	0.93352		560.996	0.72061	0.93948		671.081	0.72685	0.94114		781.141
																			72.366	0	0.00519				121.874	0.73054	0.94038		231.749	0.70388	0.91843		341.771	0.70745	0.92528		451.647	0.71422	0.93456		561.256	0.72866	0.94053		671.341	0.73458	0.94178		781.4
																			72.6298	0	0.00529				122.134	0.73805	0.94098		232.009	0.7118	0.91967		342.031	0.71571	0.92662		451.907	0.72172	0.93572		561.515	0.73649	0.94208		671.601	0.74241	0.94317		781.66
																			72.8937	0	0.00539				122.394	0.74554	0.94168		232.269	0.71941	0.92081		342.29	0.72361	0.92753		452.166	0.72914	0.93695		561.775	0.74435	0.94305		671.861	0.74949	0.94405		781.92
																			73.1577	0	0.00552				122.653	0.75282	0.94231		232.529	0.7265	0.92199		342.55	0.73144	0.92909		452.426	0.73658	0.93806		562.035	0.75181	0.944		672.121	0.75653	0.94477		782.179
																			73.4213	0	0.00567				122.913	0.7596	0.94323		232.789	0.73404	0.92324		342.811	0.73908	0.93033		452.686	0.7437	0.93933		562.295	0.75898	0.94514		672.38	0.76401	0.94595		782.439
																			73.6852	0	0.00582				123.173	0.76605	0.94388		233.048	0.74143	0.9244		343.07	0.7463	0.9312		452.946	0.75068	0.94044		562.555	0.76627	0.94625		672.64	0.77052	0.94669		782.699
																			73.9489	0	0.00603				123.433	0.77268	0.94472		233.308	0.74836	0.9253		343.33	0.75361	0.93251		453.206	0.75779	0.94174		562.815	0.77307	0.94754		672.9	0.77713	0.94757		782.959
																			74.2128	0	0.00624				123.693	0.7796	0.94504		233.568	0.75486	0.92655		343.59	0.76111	0.93403		453.466	0.76472	0.94293		563.074	0.77982	0.94826		673.16	0.78396	0.94848		783.219
																			74.4765	0	0.0065				123.953	0.78581	0.94568		233.828	0.76153	0.92774		343.85	0.76791	0.93524		453.725	0.77122	0.94385		563.334	0.7863	0.94945		673.42	0.79019	0.94938		783.479
																			74.7401	0	0.0068				124.213	0.79175	0.94635		234.088	0.76832	0.92939		344.11	0.7747	0.93629		453.985	0.77746	0.94518		563.594	0.79318	0.95039		673.68	0.79645	0.95027		783.738
																			75.0038	0	0.00714				124.473	0.79763	0.94744		234.347	0.77476	0.93051		344.37	0.78137	0.93729		454.245	0.78391	0.94609		563.854	0.79914	0.95145		673.939	0.80231	0.95101		783.998
																			75.2676	0	0.00753				124.732	0.8035	0.94822		234.607	0.78105	0.9319		344.629	0.78807	0.93849		454.505	0.78975	0.94695		564.114	0.80528	0.95251		674.2	0.80847	0.9522		784.258
																			75.5313	0	0.00798				124.992	0.80932	0.9484		234.867	0.78722	0.93332		344.889	0.79437	0.93955		454.765	0.79582	0.94786		564.374	0.81107	0.95326		674.46	0.81418	0.95303		784.518
																			75.795	0	0.00847				125.252	0.81476	0.94903		235.127	0.7935	0.93485		345.149	0.80045	0.94061		455.024	0.80162	0.94904		564.633	0.81687	0.95409		674.72	0.81954	0.95399		784.778
																			76.0586	0	0.00907				125.512	0.82003	0.94979		235.387	0.79941	0.93601		345.409	0.80634	0.9412		455.284	0.80719	0.94994		564.893	0.82235	0.95522		674.979	0.82545	0.95494		785.037
																			76.3225	0	0.00973				125.772	0.82518	0.9504		235.647	0.80521	0.93715		345.669	0.81173	0.94216		455.544	0.81258	0.95058		565.153	0.82748	0.95595		675.239	0.83071	0.95573		785.297
																			76.5863	0	0.01049				126.032	0.83011	0.95152		235.906	0.81042	0.93804		345.929	0.8176	0.94308		455.804	0.81803	0.95174		565.413	0.8327	0.9566		675.499	0.83565	0.95657		785.557
																			76.846	0	0.01135				126.292	0.83517	0.95194		236.166	0.81569	0.93916		346.189	0.82278	0.94438		456.064	0.82346	0.95254		565.673	0.83759	0.9572		675.759	0.84082	0.95731		785.816
																			77.1058	0	0.01232				126.552	0.8399	0.9524		236.426	0.82102	0.94032		346.448	0.82778	0.94549		456.324	0.82855	0.95354		565.933	0.84248	0.95817		676.019	0.8457	0.95807		786.076
																			77.3655	0	0.01341				126.811	0.84437	0.9533		236.686	0.8261	0.94152		346.708	0.83279	0.94665		456.584	0.83348	0.95468		566.192	0.84729	0.95897		676.278	0.85017	0.95876		786.336
																			77.6255	0	0.0147				127.071	0.84887	0.95389		236.946	0.83104	0.94268		346.968	0.83799	0.94724		456.843	0.83835	0.95524		566.452	0.85222	0.95963		676.538	0.85462	0.95948		786.596
																			77.8853	0	0.0161				127.331	0.85335	0.95454		237.206	0.83591	0.94356		347.228	0.84309	0.94814		457.103	0.84277	0.95577		566.712	0.85647	0.96032		676.798	0.85947	0.96039		786.856
																			78.1451	0	0.01768				127.591	0.8577	0.95505		237.465	0.84058	0.94462		347.488	0.84773	0.94931		457.363	0.84715	0.95652		566.972	0.86073	0.96108		677.058	0.86377	0.96112		787.115
																			78.4048	0	0.01955				127.851	0.86155	0.95577		237.726	0.84477	0.94511		347.748	0.85238	0.94996		457.623	0.85169	0.95737		567.232	0.8647	0.96174		677.318	0.86779	0.96183		787.375
																			78.6645	0	0.02155				128.111	0.86545	0.95627		237.985	0.84894	0.94599		348.008	0.85665	0.95045		457.882	0.85575	0.95795		567.492	0.86885	0.96231		677.577	0.872	0.96266		787.635
																			78.9243	0	0.02383				128.371	0.86939	0.95657		238.245	0.8532	0.94686		348.268	0.86097	0.95162		458.142	0.85995	0.95879		567.752	0.87251	0.96301		677.837	0.87595	0.96334		787.895
																			79.184	0	0.0265				128.63	0.87318	0.95743		238.505	0.85759	0.94804		348.527	0.86535	0.95247		458.402	0.86351	0.95988		568.012	0.87659	0.96369		678.097	0.8797	0.96396		788.155
																			79.4438	0	0.02935				128.89	0.8765	0.95786		238.765	0.86147	0.94896		348.787	0.86945	0.9532		458.662	0.86781	0.96046		568.272	0.8806	0.96417		678.357	0.88325	0.96459		788.414
																			79.7036	0	0.03252				129.15	0.88003	0.95839		239.025	0.86543	0.94959		349.047	0.87351	0.95394		458.922	0.87186	0.96109		568.531	0.88408	0.96486		678.617	0.88738	0.9656		788.674
																			79.9633	0	0.03619				129.41	0.88324	0.95892		239.285	0.86895	0.9504		349.307	0.8774	0.95452		459.182	0.87538	0.96189		568.791	0.88732	0.96555		678.877	0.89071	0.96623		788.934
																			80.2231	0	0.04006				129.67	0.88684	0.9601		239.544	0.87255	0.95118		349.567	0.88145	0.95523		459.441	0.87882	0.96227		569.051	0.89086	0.96614		679.136	0.89389	0.96675		789.194
																			80.4829	0	0.04438				129.93	0.89016	0.96034		239.804	0.87605	0.95199		349.827	0.88466	0.95575		459.701	0.88216	0.96257		569.311	0.89389	0.96647		679.396	0.89753	0.9675		789.454
																			80.7427	0	0.04943				130.189	0.89328	0.96115		240.064	0.87956	0.95296		350.086	0.88815	0.95691		459.961	0.88598	0.96312		569.571	0.89677	0.96701		679.656	0.90044	0.96792		789.714
																			81.0023	0	0.0547				130.449	0.89627	0.9618		240.324	0.88262	0.95347		350.346	0.8917	0.95781		460.22	0.88926	0.96403		569.831	0.9	0.96738		679.916	0.90338	0.96843		789.974
																			81.2619	0	0.06057				130.709	0.89929	0.96226		240.584	0.88602	0.95418		350.606	0.89499	0.95823		460.48	0.89231	0.96462		570.091	0.90257	0.96794		680.176	0.9063	0.96898		790.234
																			81.5217	0	0.06733				130.969	0.90218	0.96318		240.844	0.88884	0.95498		350.866	0.89837	0.95888		460.74	0.89529	0.96512		570.351	0.90575	0.96848		680.436	0.90965	0.97012		790.493
																			81.7817	0	0.07436				131.229	0.90531	0.96362		241.103	0.8921	0.95566		351.126	0.90144	0.95965		461	0.89833	0.96581		570.61	0.90825	0.96897		680.695	0.91237	0.97036		790.753
																			82.0417	0	0.08205				131.489	0.90795	0.96418		241.363	0.89473	0.95632		351.386	0.90405	0.96027		461.259	0.90142	0.96646		570.87	0.9108	0.96951		680.955	0.91491	0.97092		791.013
																			82.3014	0	0.09074				131.749	0.91044	0.96517		241.623	0.89734	0.95663		351.646	0.90699	0.96118		461.519	0.90409	0.96703		571.13	0.91356	0.96973		681.215	0.91792	0.97151		791.272
																			82.5612	0	0.09961				132.008	0.91337	0.96609		241.883	0.90001	0.95736		351.906	0.90971	0.96185		461.779	0.90692	0.96721		571.39	0.91601	0.9705		681.475	0.92039	0.97209		791.533
																			82.8212	0	0.10923				132.268	0.91581	0.96628		242.143	0.9026	0.9579		352.166	0.91221	0.96245		462.039	0.90936	0.96796		571.649	0.91835	0.97077		681.735	0.92267	0.97248		791.792
																			83.081	0	0.11998				132.528	0.91817	0.96684		242.403	0.90497	0.95829		352.425	0.91514	0.96284		462.299	0.91182	0.96844		571.909	0.92016	0.97115		681.995	0.92475	0.97277		792.052
																			83.341	0	0.13086				132.788	0.92056	0.96749		242.663	0.90735	0.95899		352.685	0.91752	0.96353		462.559	0.91443	0.96892		572.169	0.92256	0.97127		682.255	0.92735	0.97342		792.312
																			83.6008	4.27918e-06	0.14248				133.048	0.92307	0.96802		242.923	0.90972	0.9595		352.945	0.9199	0.96379		462.819	0.9169	0.96946		572.429	0.92463	0.97186		682.514	0.92947	0.97389		792.572
																			83.8607	3.22578e-05	0.15544				133.308	0.92541	0.96833		243.183	0.91203	0.96022		353.205	0.92234	0.96429		463.078	0.91931	0.97009		572.689	0.92655	0.97192		682.774	0.93138	0.97422		792.832
																			84.1205	5.30156e-05	0.16834				133.567	0.92701	0.96872		243.442	0.91406	0.96064		353.465	0.92444	0.965		463.338	0.92165	0.97043		572.949	0.92862	0.97238		683.034	0.9337	0.97465		793.092
																			84.3806	7.68997e-05	0.18218				133.827	0.92917	0.96952		243.702	0.91651	0.96115		353.725	0.92675	0.96568		463.598	0.92405	0.97094		573.208	0.93034	0.97266		683.294	0.93574	0.97522		793.351
																			84.6403	0.000102553	0.19756				134.087	0.93107	0.96962		243.962	0.91841	0.96175		353.985	0.92897	0.96579		463.857	0.92597	0.9712		573.468	0.93206	0.9727		683.553	0.93761	0.97565		793.611
																			84.9002	0.000139851	0.21283				134.347	0.9328	0.97057		244.222	0.92034	0.96222		354.245	0.93104	0.96637		464.117	0.9278	0.97161		573.728	0.93423	0.97342		683.813	0.93945	0.97591		793.871
																			85.16	0.000164814	0.22924				134.607	0.93468	0.97107		244.482	0.92259	0.96295		354.505	0.93287	0.96679		464.377	0.92975	0.97211		573.989	0.93545	0.97412		684.073	0.9415	0.97672		794.131
																			85.4197	0.000206021	0.24778				134.866	0.93663	0.97124		244.741	0.92447	0.96346		354.764	0.93474	0.96747		464.637	0.93163	0.97266		574.248	0.93744	0.97397		684.333	0.94293	0.97692		794.391
																			85.6797	0.000247348	0.26661				135.126	0.9381	0.97149		245.001	0.9264	0.96384		355.024	0.93682	0.96794		464.897	0.93339	0.97289		574.508	0.93866	0.97453		684.593	0.94445	0.97727		794.65
																			85.9397	0.000295865	0.28672				135.386	0.93955	0.97168		245.261	0.92784	0.96398		355.284	0.9386	0.96823		465.156	0.93542	0.97345		574.768	0.94072	0.97474		684.853	0.94644	0.97768		794.91
																			86.2019	0.000352156	0.30896				135.646	0.94139	0.9721		245.521	0.9291	0.96417		355.544	0.93996	0.96828		465.416	0.93719	0.97387		575.028	0.94209	0.97457		685.113	0.94829	0.97841		795.17
																			86.4618	0	0.33012				135.906	0.9425	0.97287		245.781	0.93109	0.96491		355.804	0.94162	0.96874		465.676	0.93896	0.97433		575.288	0.94353	0.975		685.372	0.94967	0.97863		795.43
																			86.7218	0	0.35232				136.165	0.94448	0.97364		246.041	0.93273	0.9655		356.063	0.94318	0.96938		465.936	0.9406	0.97476		575.548	0.94444	0.97529		685.632	0.95116	0.97876		795.689
																			86.9818	0	0.37599				136.425	0.94603	0.97362		246.301	0.93429	0.96603		356.323	0.94465	0.96955		466.196	0.94225	0.97506		575.808	0.9461	0.97585		685.892	0.95258	0.97926		795.949
																			87.2419	0	0.39839				136.685	0.94735	0.97412		246.56	0.93578	0.96656		356.583	0.94586	0.96981		466.455	0.94386	0.97538		576.068	0.94694	0.97597		686.152	0.95389	0.97949		796.209
																			87.5018	2.10561e-05	0.42084				136.945	0.94861	0.97449		246.821	0.93737	0.96717		356.843	0.94746	0.97028		466.715	0.94538	0.97568		576.327	0.9483	0.97625		686.412	0.95523	0.97991		796.469
																			87.7619	0.000108348	0.44416				137.205	0.94999	0.9745		247.08	0.93882	0.96742		357.103	0.94852	0.97007		466.975	0.94684	0.97627		576.587	0.94949	0.97675		686.672	0.95678	0.98038		796.729
																			88.0218	0.000186714	0.46589				137.464	0.95117	0.97455		247.34	0.9402	0.96775		357.363	0.94993	0.97066		467.235	0.94839	0.97663		576.847	0.95091	0.97735		686.931	0.95787	0.98066		796.988
																			88.282	0.0002931	0.48731				137.724	0.95218	0.97454		247.6	0.94155	0.9683		357.623	0.95109	0.97101		467.495	0.94975	0.97699		577.107	0.95226	0.97728		687.191	0.95903	0.98086		797.248
																			88.5419	0.000383519	0.50877				137.984	0.95298	0.97499		247.86	0.94283	0.96871		357.883	0.9522	0.97112		467.754	0.95107	0.97725		577.366	0.95339	0.97718		687.451	0.96041	0.98122		797.508
																			88.8017	0.00049818	0.52803				138.244	0.95427	0.97527		248.12	0.94391	0.96922		358.143	0.9533	0.97139		468.014	0.95264	0.97768		577.626	0.95451	0.97742		687.711	0.96164	0.9818		797.768
																			89.0615	0.000616014	0.54588				138.504	0.9548	0.9756		248.38	0.94487	0.96934		358.402	0.95415	0.97155		468.274	0.95384	0.97825		577.886	0.95528	0.97762		687.971	0.96241	0.98181		798.027
																			89.3216	0.000747047	0.56353				138.764	0.95628	0.97602		248.64	0.94618	0.96973		358.662	0.95522	0.97179		468.534	0.95504	0.97856		578.146	0.95613	0.97771		688.231	0.96334	0.98196		798.287
																			89.5815	0.000892237	0.57914				139.024	0.95741	0.97625		248.899	0.94713	0.97011		358.922	0.9563	0.97239		468.794	0.95663	0.97912		578.405	0.95712	0.97807		688.491	0.96479	0.98259		798.547
																			89.8413	0.00105	0.5934				139.284	0.95803	0.97686		249.159	0.94827	0.9705		359.182	0.95775	0.97287		469.054	0.95788	0.97948		578.665	0.95784	0.97852		688.751	0.96498	0.98262		798.807
																			90.1012	0.00121	0.60836				139.543	0.95912	0.97734		249.419	0.94925	0.97078		359.442	0.95857	0.9733		469.313	0.95884	0.97971		578.925	0.95909	0.97835		689.011	0.96665	0.98314		799.067
																			90.3612	0.00139	0.62177				139.803	0.96037	0.97763		249.679	0.95065	0.97128		359.701	0.95979	0.97356		469.573	0.96004	0.98013		579.185	0.95966	0.97834		689.27	0.96753	0.98323		799.326
																			90.621	0.00158	0.63537				140.063	0.96138	0.97766		249.939	0.95153	0.97127		359.961	0.96076	0.97378		469.833	0.96116	0.98029		579.444	0.96034	0.97871		689.53	0.96845	0.98378		799.586
																			90.8811	0.00183	0.64961				140.323	0.96232	0.97801		250.199	0.95169	0.97105		360.221	0.9617	0.97442		470.092	0.9621	0.98056		579.704	0.96079	0.97893		689.79	0.96917	0.9838		799.846
																			91.1408	0.0021	0.66295				140.583	0.96313	0.97799		250.458	0.95316	0.97198		360.481	0.96251	0.9747		470.352	0.96304	0.9809		579.964	0.96197	0.97896		690.05	0.9701	0.98393		800.106
																			91.4008	0.00236	0.67612				140.843	0.96382	0.97827		250.718	0.95385	0.97206		360.741	0.96351	0.97492		470.612	0.96395	0.98091		580.224	0.9623	0.97916		690.31	0.97096	0.98421		800.366
																			91.6607	0.00264	0.68997				141.103	0.9644	0.97871		250.978	0.95452	0.97206		361	0.9644	0.97548		470.872	0.96479	0.98118		580.484	0.96313	0.97934		690.569	0.97182	0.98447		800.626
																			91.9206	0.00296	0.70257				141.363	0.96504	0.97894		251.238	0.95589	0.97271		361.26	0.96516	0.97558		471.131	0.96583	0.98176		580.744	0.96383	0.9797		690.829	0.97232	0.98474		800.885
																			92.1808	0.00331	0.71554				141.623	0.96597	0.97901		251.498	0.95636	0.97292		361.52	0.96605	0.97607		471.391	0.96675	0.982		581.003	0.96493	0.97985		691.089	0.97332	0.98507		801.145
																			92.4407	0.00365	0.72806				141.883	0.96646	0.9789		251.758	0.95739	0.97339		361.78	0.96716	0.97658		471.651	0.96778	0.98225		581.263	0.96514	0.97989		691.349	0.974	0.98535		801.405
																			92.7007	0.00404	0.7391				142.143	0.96683	0.97889		252.018	0.95828	0.9737		362.04	0.96794	0.9768		471.911	0.9685	0.98251		581.523	0.96577	0.98018		691.609	0.97463	0.98538		801.664
																			92.9604	0.00444	0.74994				142.403	0.96813	0.97966		252.278	0.95914	0.97473		362.3	0.96867	0.97709		472.171	0.96908	0.98269		581.783	0.96651	0.97994		691.868	0.97525	0.98548		801.924
																			93.2206	0.00489	0.76132				142.662	0.96888	0.98009		252.537	0.96029	0.9778		362.56	0.96962	0.97755		472.43	0.96965	0.98282		582.043	0.96694	0.98026		692.128	0.97597	0.98591		802.184
																			93.4806	0.0054	0.77092				142.922	0.96972	0.98002		252.797	0.96269	0.97783		362.819	0.97029	0.97764		472.69	0.97049	0.98302		582.302	0.96738	0.9799		692.388	0.97641	0.98587		802.443
																			93.7405	0.00591	0.78091				143.182	0.97007	0.98012		253.057	0.96463	0.97828		363.079	0.97106	0.97831		472.95	0.9709	0.98319		582.562	0.96761	0.98026		692.648	0.97673	0.98596		802.703
																			94.0003	0.00647	0.79065				143.441	0.97058	0.98032		253.317	0.96564	0.97846		363.339	0.97194	0.97856		473.21	0.97188	0.98352		582.822	0.96828	0.98047		692.908	0.97741	0.98594		802.963
																			94.26	0.00709	0.80003				143.701	0.97098	0.98041		253.577	0.96678	0.97886		363.599	0.97238	0.97877		473.469	0.97203	0.98323		583.082	0.96871	0.98047		693.168	0.97814	0.98643		803.223
																			94.5199	0.00773	0.80909				143.961	0.97198	0.98046		253.837	0.96727	0.97902		363.859	0.97305	0.97912		473.729	0.97306	0.98359		583.342	0.96886	0.98051		693.427	0.97868	0.98669		803.482
																			94.7802	0.00842	0.81734				144.221	0.97256	0.9811		254.097	0.96786	0.9793		364.119	0.97371	0.97894		473.989	0.97372	0.98383		583.602	0.96934	0.98065		693.687	0.97925	0.98684		803.742
																			95.0403	0.00919	0.82514				144.481	0.97296	0.9813		254.357	0.96804	0.97984		364.379	0.97415	0.97931		474.249	0.97434	0.98414		583.862	0.96961	0.98042		693.947	0.97989	0.98717		804.002
																			95.3002	0.00995	0.8327				144.741	0.97325	0.98145		254.617	0.96843	0.97971		364.639	0.97453	0.97924		474.509	0.97515	0.98473		584.122	0.97014	0.98051		694.207	0.98044	0.98733		804.261
																			95.5599	0.01079	0.84013				145.001	0.97379	0.9819		254.877	0.9692	0.98046		364.898	0.97508	0.97942		474.768	0.97572	0.98487		584.381	0.97094	0.98066		694.467	0.98077	0.98737		804.521
																			95.8199	0.01168	0.84812				145.261	0.97399	0.98195		255.136	0.96988	0.98082		365.158	0.97555	0.97975		475.028	0.97617	0.98502		584.641	0.97071	0.98095		694.727	0.98132	0.9875		804.781
																			96.0799	0.01261	0.8541				145.52	0.9747	0.98196		255.396	0.97011	0.98105		365.418	0.97607	0.98017		475.288	0.97696	0.98534		584.901	0.97142	0.98105		694.986	0.98189	0.98776		805.04
																			96.3399	0.01359	0.85867				145.78	0.97483	0.98208		255.656	0.97095	0.98206		365.678	0.97672	0.98049		475.548	0.97773	0.98577		585.161	0.97177	0.98085		695.246	0.98233	0.988		805.3
																			96.5998	0.01466	0.86239				146.04	0.97551	0.9828		255.916	0.97221	0.98278		365.938	0.977	0.98059		475.808	0.97836	0.98609		585.421	0.97181	0.98087		695.506	0.9828	0.98818		805.56
																			96.8596	0.01577	0.86787				146.3	0.97606	0.98296		256.176	0.97288	0.98399		366.197	0.97755	0.98083		476.067	0.97901	0.98615		585.681	0.97219	0.98094		695.766	0.98315	0.98818		805.819
																			97.1196	0.01691	0.86971				146.56	0.97662	0.98323		256.436	0.97404	0.98438		366.457	0.97753	0.98066		476.327	0.97939	0.98655		585.941	0.97216	0.98112		696.026	0.98356	0.98852		806.079
																			97.3795	0.01821	0.87232				146.82	0.97662	0.98346		256.696	0.97513	0.98516		366.717	0.97827	0.98105		476.587	0.97989	0.98656		586.2	0.97252	0.98078		696.285	0.9838	0.98864		806.339
																			97.6394	0.01956	0.87511				147.079	0.97693	0.9838		256.956	0.97658	0.98549		366.977	0.97871	0.98144		476.847	0.98002	0.98627		586.46	0.97246	0.98085		696.545	0.98447	0.98892		806.598
																			97.8993	0.02097	0.87704				147.339	0.97759	0.98356		257.216	0.97736	0.98608		367.237	0.97915	0.98168		477.106	0.98027	0.98642		586.72	0.97328	0.9807		696.805	0.98476	0.98928		806.858
																			98.1591	0.0231	0.88047				147.599	0.97789	0.98388		257.475	0.97827	0.98649		367.496	0.97964	0.98177		477.366	0.98068	0.98678		586.98	0.97323	0.98092		697.065	0.98518	0.98938		807.118
																			98.4196	0.02489	0.88221				147.859	0.97831	0.98386		257.735	0.97879	0.98702		367.756	0.97972	0.9822		477.626	0.98114	0.987		587.24	0.97328	0.98097		697.325	0.98566	0.98963		807.377
																			98.6836	0.0267	0.8839				148.119	0.97827	0.98343		257.995	0.97967	0.9872		368.016	0.98018	0.98242		477.886	0.98198	0.98709		587.5	0.97356	0.98073		697.585	0.98637	0.99005		807.637
																			98.9473	0.02862	0.88625				148.379	0.97879	0.98425		258.255	0.98005	0.98781		368.276	0.98067	0.98248		478.146	0.98235	0.98753		587.76	0.97408	0.9804		697.844	0.98644	0.99		807.896
																			99.2113	0.03065	0.88821				148.638	0.97899	0.98386		258.514	0.98062	0.98816		368.535	0.98077	0.98264		478.406	0.98254	0.98758		588.02	0.97404	0.98059		698.104	0.98644	0.9901		808.156
																			99.4751	0.03275	0.89089				148.898	0.97901	0.98425		258.774	0.98145	0.9882		368.795	0.98113	0.98277		478.666	0.98278	0.98733		588.28	0.97378	0.98075		698.364	0.9868	0.99019		808.416
																			99.7389	0.03501	0.89414				149.158	0.9795	0.9849		259.034	0.9814	0.98838		369.055	0.98124	0.9829		478.925	0.98307	0.9879		588.54	0.97419	0.9807		698.624	0.98728	0.99041		808.675
																			100.003	0.03735	0.89477				149.418	0.98001	0.98493		259.294	0.98243	0.98902		369.315	0.98179	0.98318		479.185	0.98353	0.988		588.799	0.97436	0.98089		698.884	0.98754	0.99058		808.935
																			100.267	0.0398	0.89723				149.677	0.98064	0.98451		259.554	0.98279	0.989		369.575	0.9819	0.98327		479.445	0.98362	0.98805		589.059	0.97447	0.98103		699.144	0.98797	0.99083		809.195
																			100.531	0.04238	0.89933				149.937	0.98097	0.98457		259.814	0.98351	0.98967		369.835	0.98212	0.98347		479.704	0.98411	0.98821		589.319	0.97477	0.98118		699.404	0.98807	0.99084		809.455
																			100.794	0.04521	0.90128				150.197	0.98111	0.98462		260.074	0.98402	0.99001		370.094	0.98247	0.98339		479.964	0.98434	0.98837		589.579	0.97515	0.98122		699.664	0.9883	0.9907		809.715
																			101.058	0.04804	0.90262				150.456	0.98109	0.98477		260.333	0.98433	0.99049		370.354	0.98265	0.98376		480.224	0.9846	0.98838		589.839	0.97533	0.98155		699.924	0.98832	0.99065		809.975
																			101.322	0.05107	0.90451				150.716	0.9813	0.98457		260.593	0.98509	0.99081		370.614	0.98326	0.98402		480.484	0.98517	0.98836		590.098	0.97556	0.98126		700.183	0.98873	0.99107		810.234
																			101.586	0.05439	0.90598				150.976	0.98134	0.9843		260.853	0.98543	0.99092		370.874	0.9835	0.98392		480.744	0.98525	0.98856		590.358	0.97556	0.98129		700.443	0.98904	0.99107		810.494
																			101.85	0.05771	0.90698				151.236	0.9812	0.98437		261.113	0.98609	0.99146		371.134	0.98357	0.98443		481.004	0.98541	0.98838		590.618	0.97587	0.98083		700.703	0.98909	0.99121		810.754
																			102.113	0.06131	0.9096				151.496	0.98133	0.98489		261.373	0.98694	0.99164		371.393	0.98417	0.98461		481.263	0.98548	0.98862		590.878	0.97571	0.98163		700.963	0.98965	0.99144		811.014
																			102.377	0.06507	0.90988				151.756	0.98166	0.98495		261.633	0.98674	0.99198		371.653	0.98461	0.98504		481.523	0.98595	0.98862		591.138	0.9762	0.98156		701.222	0.99006	0.99174		811.273
																			102.641	0.06892	0.91123				152.016	0.98136	0.98499		261.893	0.9874	0.99239		371.913	0.98495	0.98521		481.783	0.98579	0.98898		591.398	0.97599	0.98209		701.482	0.9903	0.99205		811.533
																			102.905	0.07299	0.91272				152.275	0.98168	0.98507		262.153	0.98773	0.99244		372.173	0.98489	0.98546		482.043	0.98642	0.9891		591.657	0.97652	0.98191		701.742	0.99031	0.99197		811.793
																			103.165	0.07717	0.91367				152.535	0.98189	0.98565		262.413	0.98778	0.99268		372.433	0.98527	0.98557		482.303	0.98702	0.98909		591.917	0.97647	0.98203		702.002	0.99046	0.99204		812.053
																			103.424	0.08158	0.91544				152.795	0.98169	0.9859		262.673	0.9874	0.99279		372.693	0.98551	0.98586		482.562	0.98698	0.98923		592.177	0.9764	0.98222		702.262	0.99051	0.99201		812.312
																			103.684	0.08607	0.9158				153.055	0.98233	0.98541		262.932	0.98853	0.99313		372.953	0.98585	0.98582		482.822	0.98709	0.98956		592.437	0.97657	0.98207		702.522	0.99058	0.99219		812.572
																			103.944	0.09097	0.91636				153.315	0.98259	0.98631		263.192	0.9891	0.99334		373.212	0.98589	0.98602		483.082	0.98776	0.99001		592.697	0.97703	0.98163		702.782	0.99118	0.99233		812.832
																			104.204	0.09596	0.91699				153.575	0.98252	0.98637		263.452	0.98939	0.99374		373.472	0.98625	0.98606		483.342	0.98806	0.99047		592.957	0.97688	0.98183		703.042	0.9917	0.99287		813.092
																			104.464	0.10114	0.91749				153.834	0.98285	0.9865		263.712	0.98959	0.99382		373.732	0.98583	0.98583		483.601	0.98844	0.99048		593.216	0.97667	0.98168		703.301	0.99185	0.99307		813.352
																			104.724	0.10675	0.91858				154.094	0.98284	0.98672		263.972	0.99024	0.99386		373.992	0.98612	0.98597		483.861	0.98857	0.99029		593.476	0.97675	0.98176		703.561	0.99204	0.99309		813.611
																			104.984	0.11235	0.9191				154.354	0.98297	0.98701		264.232	0.99018	0.99404		374.252	0.9866	0.98624		484.121	0.98878	0.99033		593.736	0.97676	0.98178		703.821	0.9922	0.99322		813.871
																			105.243	0.1181	0.91985				154.613	0.9839	0.9868		264.492	0.99057	0.9943		374.512	0.98679	0.98653		484.381	0.9889	0.99052		593.996	0.97696	0.98141		704.081	0.9923	0.99307		814.13
																			105.503	0.12422	0.92014				154.873	0.98415	0.9872		264.752	0.99105	0.99448		374.771	0.98698	0.98699		484.641	0.98907	0.99083		594.256	0.97726	0.98147		704.341	0.9922	0.99321		814.39
																			105.763	0.13052	0.92112				155.133	0.98431	0.98748		265.012	0.99112	0.99444		375.031	0.98945	0.9914		484.9	0.98956	0.99081		594.515	0.97765	0.98129		704.6	0.99272	0.99342		814.65
																			106.023	0.13695	0.92106				155.393	0.98463	0.98762		265.271	0.9911	0.9943		375.291	0.99358	0.9923		485.16	0.98976	0.99107		594.775	0.97737	0.98182		704.86	0.99292	0.99348		814.91
																			106.283	0.14373	0.92213				155.652	0.98529	0.98755		265.531	0.99128	0.99455		375.551	0.99564	0.99209		485.42	0.98989	0.99134		595.035	0.97738	0.98194		705.12	0.99307	0.99381		815.17
																			106.543	0.15113	0.92292				155.912	0.9851	0.98761		265.791	0.99146	0.9947		375.811	0.9941	0.99295		485.68	0.99026	0.99163		595.295	0.97774	0.98182		705.38	0.99327	0.99389		815.43
																			106.802	0.15811	0.92268				156.172	0.98533	0.98822		266.051	0.9917	0.99474		376.07	0.99306	0.99309		485.94	0.99069	0.99156		595.555	0.97757	0.98191		705.639	0.9934	0.99392		815.69
																			107.062	0.16555	0.92309				156.432	0.98567	0.98815		266.311	0.99164	0.99437		376.33	0.99322	0.99279		486.199	0.99065	0.9919		595.815	0.97782	0.98174		705.899	0.99353	0.9939		815.949
																			107.322	0.1735	0.92343				156.692	0.98578	0.98857		266.571	0.99168	0.99465		376.59	0.99365	0.99262		486.459	0.99074	0.99194		596.075	0.978	0.98151		706.159	0.9934	0.99378		816.209
																			107.582	0.18117	0.92318				156.952	0.98598	0.98849		266.831	0.99171	0.99451		376.85	0.99313	0.9925		486.719	0.99105	0.99208		596.335	0.9776	0.98169		706.419	0.99375	0.99412		816.469
																			107.842	0.1892	0.92378				157.212	0.9864	0.98868		267.09	0.99163	0.99448		377.11	0.99275	0.9929		486.979	0.99119	0.99231		596.595	0.97776	0.98175		706.679	0.99386	0.99422		816.729
																			108.102	0.19795	0.92458				157.472	0.98676	0.9893		267.35	0.99192	0.99444		377.37	0.99264	0.9932		487.239	0.99161	0.99252		596.854	0.97785	0.98189		706.939	0.9942	0.99467		816.989
																			108.362	0.20618	0.92436				157.732	0.9872	0.98989		267.61	0.99204	0.99466		377.63	0.99305	0.99335		487.499	0.99184	0.99292		597.114	0.97814	0.98188		707.198	0.9942	0.99471		817.249
																			108.621	0.21476	0.92473				157.991	0.98799	0.98992		267.87	0.99214	0.99463		377.89	0.99334	0.99376		487.759	0.99215	0.99303		597.374	0.97801	0.9818		707.458	0.99435	0.99477		817.508
																			108.881	0.22404	0.92481				158.251	0.98861	0.99022		268.13	0.99214	0.9946		378.15	0.99353	0.99402		488.019	0.99202	0.99308		597.634	0.97833	0.982		707.718	0.99437	0.99474		817.768
																			109.141	0.23315	0.9252				158.511	0.98881	0.99049		268.39	0.99191	0.99467		378.41	0.99367	0.99413		488.278	0.99247	0.99321		597.894	0.97853	0.98205		707.978	0.99461	0.99483		818.028
																			109.401	0.24254	0.92514				158.771	0.98894	0.99011		268.65	0.99209	0.99467		378.669	0.99406	0.99411		488.538	0.99277	0.99318		598.154	0.97898	0.98173		708.238	0.99468	0.99493		818.288
																			109.66	0.25245	0.92512				159.031	0.9889	0.99034		268.909	0.99191	0.99458		378.929	0.99447	0.99434		488.798	0.99279	0.9935		598.413	0.97878	0.98217		708.497	0.99479	0.99488		818.547
																			109.921	0.26214	0.92513				159.291	0.98875	0.98993		269.169	0.99197	0.99469		379.189	0.99436	0.99459		489.058	0.99266	0.99333		598.673	0.97852	0.98248		708.758	0.99484	0.99509		818.807
																			110.18	0.27178	0.92521				159.551	0.98824	0.98993		269.429	0.99168	0.99449		379.449	0.99486	0.99488		489.318	0.99272	0.99362		598.933	0.97887	0.98219		709.017	0.99494	0.99508		819.067
																			110.44	0.28206	0.92558				159.811	0.98904	0.99015		269.689	0.9921	0.99456		379.709	0.99496	0.99496		489.578	0.9932	0.99404		599.193	0.97879	0.98247		709.277	0.9952	0.99525		819.326
																			110.7	0.29217	0.92549				160.071	0.98894	0.99031		269.949	0.99148	0.99431		379.968	0.99487	0.99494		489.837	0.99345	0.99462		599.453	0.97898	0.98191		709.537	0.9952	0.99525		819.586
																			110.96	0.30249	0.9248				160.33	0.98951	0.99048		270.209	0.99183	0.99454		380.228	0.99537	0.99537		490.097	0.99377	0.99455		599.713	0.97884	0.98238		709.797	0.99506	0.99505		819.846
																			111.219	0.31314	0.9255								270.468	0.99155	0.99432		380.488	0.99547	0.99569		490.357	0.99413	0.99448		599.973	0.97903	0.9824		710.057	0.99557	0.99542		820.105
																			111.479	0.32387	0.92557								270.728	0.99146	0.99431		380.748	0.99561	0.99586						600.233	0.97934	0.98237		710.317	0.99571	0.99564		820.365
																			111.74	0.33416	0.9254								270.988	0.9915	0.99433										600.492	0.97909	0.98264		710.576	0.99586	0.99607		820.625
																			111.999	0.34543	0.926																				600.753	0.97952	0.98263
																			112.26	0.35676	0.92597
																			112.519	0.36755	0.9259
																			112.779	0.37857	0.92607
																			113.039	0.39009	0.92627
																			113.299	0.40089	0.92596
																			113.559	0.41201	0.92653
																			113.819	0.42366	0.92624
																			114.079	0.4347	0.92678
																			114.338	0.44586	0.92709
																			114.598	0.45751	0.92694
																			114.858	0.46862	0.92681
																			115.118	0.47545	0.92733
																			115.378	0.49006	0.92752
																			115.638	0.49841	0.92807
																			115.897	0.51229	0.92778
																			116.157	0.52392	0.92868
																			116.417	0.53438	0.92879
																			116.676	0.54511	0.92893
																			116.936	0.55592	0.92961
																			117.196	0.56674	0.9296
																			117.456	0.57691	0.93039
																			117.716	0.58711	0.93069
																			117.975	0.59732	0.93168
																			118.235	0.60716	0.93182
																			118.495	0.61686	0.93242
																			118.755	0.627	0.93277
																			119.015	0.63635	0.93325
																			119.275	0.64576	0.93372
																			119.535	0.6552	0.93436
																			119.795	0.66389	0.93495
																			120.055	0.67289	0.93539
																			120.314	0.68164	0.93609
																			120.574	0.68998	0.93721
																			120.834	0.6986	0.93753
																			121.094	0.70689	0.93837
																			121.354	0.71502	0.93893
																			121.614	0.72274	0.93958
																			121.874	0.73054	0.94038
																			122.134	0.73805	0.94098
																			122.394	0.74554	0.94168
																			122.653	0.75282	0.94231
																			122.913	0.7596	0.94323
																			123.173	0.76605	0.94388
																			123.433	0.77268	0.94472
																			123.693	0.7796	0.94504
																			123.953	0.78581	0.94568
																			124.213	0.79175	0.94635
																			124.473	0.79763	0.94744
																			124.732	0.8035	0.94822
																			124.992	0.80932	0.9484
																			125.252	0.81476	0.94903
																			125.512	0.82003	0.94979
																			125.772	0.82518	0.9504
																			126.032	0.83011	0.95152
																			126.292	0.83517	0.95194
																			126.552	0.8399	0.9524
																			126.811	0.84437	0.9533
																			127.071	0.84887	0.95389
																			127.331	0.85335	0.95454
																			127.591	0.8577	0.95505
																			127.851	0.86155	0.95577
																			128.111	0.86545	0.95627
																			128.371	0.86939	0.95657
																			128.63	0.87318	0.95743
																			128.89	0.8765	0.95786
																			129.15	0.88003	0.95839
																			129.41	0.88324	0.95892
																			129.67	0.88684	0.9601
																			129.93	0.89016	0.96034
																			130.189	0.89328	0.96115
																			130.449	0.89627	0.9618
																			130.709	0.89929	0.96226
																			130.969	0.90218	0.96318
																			131.229	0.90531	0.96362
																			131.489	0.90795	0.96418
																			131.749	0.91044	0.96517
																			132.008	0.91337	0.96609
																			132.268	0.91581	0.96628
																			132.528	0.91817	0.96684
																			132.788	0.92056	0.96749
																			133.048	0.92307	0.96802
																			133.308	0.92541	0.96833
																			133.567	0.92701	0.96872
																			133.827	0.92917	0.96952
																			134.087	0.93107	0.96962
																			134.347	0.9328	0.97057
																			134.607	0.93468	0.97107
																			134.866	0.93663	0.97124
																			135.126	0.9381	0.97149
																			135.386	0.93955	0.97168
																			135.646	0.94139	0.9721
																			135.906	0.9425	0.97287
																			136.165	0.94448	0.97364
																			136.425	0.94603	0.97362
																			136.685	0.94735	0.97412
																			136.945	0.94861	0.97449
																			137.205	0.94999	0.9745
																			137.464	0.95117	0.97455
																			137.724	0.95218	0.97454
																			137.984	0.95298	0.97499
																			138.244	0.95427	0.97527
																			138.504	0.9548	0.9756
																			138.764	0.95628	0.97602
																			139.024	0.95741	0.97625
																			139.284	0.95803	0.97686
																			139.543	0.95912	0.97734
																			139.803	0.96037	0.97763
																			140.063	0.96138	0.97766
																			140.323	0.96232	0.97801
																			140.583	0.96313	0.97799
																			140.843	0.96382	0.97827
																			141.103	0.9644	0.97871
																			141.363	0.96504	0.97894
																			141.623	0.96597	0.97901
																			141.883	0.96646	0.9789
																			142.143	0.96683	0.97889
																			142.403	0.96813	0.97966
																			142.662	0.96888	0.98009
																			142.922	0.96972	0.98002
																			143.182	0.97007	0.98012
																			143.441	0.97058	0.98032
																			143.701	0.97098	0.98041
																			143.961	0.97198	0.98046
																			144.221	0.97256	0.9811
																			144.481	0.97296	0.9813
																			144.741	0.97325	0.98145
																			145.001	0.97379	0.9819
																			145.261	0.97399	0.98195
																			145.52	0.9747	0.98196
																			145.78	0.97483	0.98208
																			146.04	0.97551	0.9828
																			146.3	0.97606	0.98296
																			146.56	0.97662	0.98323
																			146.82	0.97662	0.98346
																			147.079	0.97693	0.9838
																			147.339	0.97759	0.98356
																			147.599	0.97789	0.98388
																			147.859	0.97831	0.98386
																			148.119	0.97827	0.98343
																			148.379	0.97879	0.98425
																			148.638	0.97899	0.98386
																			148.898	0.97901	0.98425
																			149.158	0.9795	0.9849
																			149.418	0.98001	0.98493
																			149.677	0.98064	0.98451
																			149.937	0.98097	0.98457
																			150.197	0.98111	0.98462
																			150.456	0.98109	0.98477
																			150.716	0.9813	0.98457
																			150.976	0.98134	0.9843
																			151.236	0.9812	0.98437
																			151.496	0.98133	0.98489
																			151.756	0.98166	0.98495
																			152.016	0.98136	0.98499
																			152.275	0.98168	0.98507
																			152.535	0.98189	0.98565
																			152.795	0.98169	0.9859
																			153.055	0.98233	0.98541
																			153.315	0.98259	0.98631
																			153.575	0.98252	0.98637
																			153.834	0.98285	0.9865
																			154.094	0.98284	0.98672
																			154.354	0.98297	0.98701
																			154.613	0.9839	0.9868
																			154.873	0.98415	0.9872
																			155.133	0.98431	0.98748
																			155.393	0.98463	0.98762
																			155.652	0.98529	0.98755
																			155.912	0.9851	0.98761
																			156.172	0.98533	0.98822
																			156.432	0.98567	0.98815
																			156.692	0.98578	0.98857
																			156.952	0.98598	0.98849
																			157.212	0.9864	0.98868
																			157.472	0.98676	0.9893
																			157.732	0.9872	0.98989
																			157.991	0.98799	0.98992
																			158.251	0.98861	0.99022
																			158.511	0.98881	0.99049
																			158.771	0.98894	0.99011
																			159.031	0.9889	0.99034
																			159.291	0.98875	0.98993
																			159.551	0.98824	0.98993
																			159.811	0.98904	0.99015
																			160.071	0.98894	0.99031
																			160.33	0.98951	0.99048
																			160.59	0.98967	0.99043
																			160.85	0.98962	0.99041
[truncated: 2 more columns]

## Sheet: Fig. 5
Fig.5a		C2H2		Fig.5b		C2H2	C2H4		Fig.5c		C2H2	C2H4	C2H6
	Loading (cm3/g)	Qst (kJ/mol)			Time(min)					Time(min)
	22.4	19.0122			0.38433	0.000195582	0.00242			0.27299	3.85685e-05	0.00328	0
	24.1231	18.9499			0.64808	0.000195259	0.00216			0.56153	4.4853e-05	0.00329	0
	25.8462	18.8921			0.91192	0.000195252	0.00191			0.85014	3.8937e-05	0.0033	0
	27.5692	18.839			1.17583	0.000193679	0.00173			1.13882	4.05788e-05	0.0033	0
	29.2923	18.7905			1.4395	0.000193481	0.00149			1.42743	3.60517e-05	0.0033	0
	31.0154	18.7466			1.70333	0.000193916	0.00127			1.71604	4.23226e-05	0.00329	0
	32.7385	18.7073			1.967	0.000193751	0.00106			2.005	4.26623e-05	0.00329	0
	34.4615	18.6727			2.23092	0.00019311	0.000897607			2.29361	3.97323e-05	0.00329	0
	36.1846	18.6426			2.49433	0.000193244	0.000671654			2.58201	4.25368e-05	0.00329	0
	37.9077	18.6172			2.758	0.000193858	0.00045941			2.87076	4.23123e-05	0.00328	0
	39.6308	18.5963			3.02183	0.000192846	0.000264954			3.15931	4.0711e-05	0.00328	0
	41.3539	18.58			3.28575	0.000191424	7.28798e-05			3.44799	3.79303e-05	0.00328	0
	43.0769	18.5681			3.54975	0.00019186	0.000166859			3.73653	4.49533e-05	0.00328	0
	44.8	18.5608			3.81333	0.000190977	0.000391551			4.025	3.77709e-05	0.00329	0
	46.5231	18.558			4.07708	0.000191432	0.000607336			4.31354	4.35637e-05	0.00329	0
	48.2462	18.5596			4.34083	0.000191857	0.000802532			4.60222	3.95293e-05	0.00331	0
	49.9692	18.5656			4.60467	0.000190863	0.00103			4.89083	4.21854e-05	0.00333	0
	51.6923	18.5759			4.86825	0.00018975	0.00124			5.17931	4.87594e-05	0.00335	0
	53.4154	18.5906			5.13208	0.000190179	0.00138			5.46785	4.20305e-05	0.00339	0
	55.1385	18.6096			5.396	0.000190056	0.00155			5.75653	3.72114e-05	0.00342	0
	56.8615	18.6328			5.65975	0.00018944	0.00172			6.045	3.49546e-05	0.00346	0
	58.5846	18.6602			5.92333	0.000189784	0.00185			6.33354	3.69275e-05	0.00351	0
	60.3077	18.6918			6.18717	0.000189793	0.00188			6.62208	3.70931e-05	0.00354	0
	62.0308	18.7275			6.451	0.000189751	0.00197			6.91062	3.31224e-05	0.00358	0
	63.7538	18.7673			6.71475	0.000189003	0.00202			7.19903	3.66582e-05	0.00362	0
	65.4769	18.8111			6.9785	0.000188756	0.00204			7.48757	4.44401e-05	0.00366	0
	67.2	18.859			7.24233	0.000187295	0.00197			7.77611	4.17544e-05	0.0037	0
	68.9231	18.9109			7.50608	0.000187794	0.00197			8.06451	4.26315e-05	0.00374	0
	70.6462	18.9667			7.76992	0.000186781	0.00193			8.35319	4.52444e-05	0.00378	0
	72.3692	19.0264			8.0335	0.000186941	0.00185			8.64181	3.55872e-05	0.00383	0
	74.0923	19.0901			8.29725	0.000186693	0.00172			8.93035	4.73422e-05	0.00387	0
	75.8154	19.1576			8.56108	0.000186481	0.00166			9.21896	3.87035e-05	0.00392	0
					8.82483	0.000186047	0.00157			9.50771	4.39253e-05	0.00397	0
					9.0885	0.000185856	0.00147			9.79639	4.78848e-05	0.00401	0
					9.35225	0.000185366	0.00133			10.0849	4.2116e-05	0.00415	0
					9.616	0.000185125	0.00126			10.3735	3.76334e-05	0.00418	0
					9.87983	0.000184607	0.00119			10.6623	3.76014e-05	0.0042	0
					10.1436	0.000184393	0.00106			10.951	3.6517e-05	0.00422	0
					10.4073	0.00018393	0.000965721			11.2396	4.20839e-05	0.00425	0
					10.6713	0.000183778	0.00091863			11.528	4.23893e-05	0.00426	0
					10.9352	0.000184203	0.000866607			11.8167	4.71594e-05	0.00428	0
					11.1989	0.000183389	0.000758243			12.1052	4.66826e-05	0.00429	0
					11.4626	0.000182961	0.000721255			12.3938	4.88242e-05	0.00431	0
					11.7263	0.00018268	0.000701774			12.6824	3.19719e-05	0.00433	0
					11.99	0.000182609	0.000668749			12.971	4.12356e-05	0.00436	0
					12.2536	0.00018258	0.000581612			13.2599	4.2843e-05	0.00439	0
					12.5173	0.000181307	0.000576948			13.5483	4.46286e-05	0.00443	0
					12.781	0.000181033	0.000573852			13.8369	3.68742e-05	0.00447	0
					13.0448	0.000182314	0.000559722			14.1254	4.43341e-05	0.00451	0
					13.3083	0.000180687	0.000492372			14.4141	3.61295e-05	0.00454	0
					13.5718	0.00018142	0.00050073			14.7026	4.70354e-05	0.00458	0
					13.8356	0.000181218	0.000509305			14.9913	4.41141e-05	0.00463	0
					14.0994	0.000180464	0.00049924			15.2801	4.84099e-05	0.00467	0
					14.3631	0.000179466	0.000442668			15.5686	3.53242e-05	0.00471	0
					14.6268	0.000179118	0.00046522			15.8572	4.73913e-05	0.00475	0
					14.8906	0.000179186	0.000472394			16.1454	4.26357e-05	0.00479	0
					15.1544	0.000178763	0.000452645			16.434	4.53809e-05	0.00484	0
					15.4183	0.000179323	0.000413657			16.7226	3.65194e-05	0.0049	0
					15.6818	0.000178183	0.000427417			17.0111	3.25443e-05	0.00495	0
					15.9456	0.000177722	0.000434769			17.2996	3.83023e-05	0.00501	0
					16.2097	0.000177407	0.000401259			17.5883	3.72024e-05	0.00506	0
					16.4736	0.000178151	0.000381536			17.877	3.99458e-05	0.00511	0
					16.7372	0.000177271	0.000399922			18.1656	3.28019e-05	0.00517	0
					17.0011	0.000177658	0.000404139			18.4541	3.3145e-05	0.00521	0
					17.265	0.000177265	0.00034888			18.7428	3.46834e-05	0.00526	0
					17.5288	0.000177141	0.000361889			19.0313	3.73992e-05	0.0053	0
					17.7926	0.000176081	0.00037356			19.3199	2.84163e-05	0.00534	0
					18.0561	0.00017615	0.000370082			19.6086	3.31134e-05	0.00537	0
					18.3197	0.000175566	0.000307866			19.897	3.55797e-05	0.0054	0
					18.5836	0.000174838	0.000325475			20.1857	3.88012e-05	0.00543	0
					18.8472	0.000174621	0.000338203			20.4742	4.36746e-05	0.00546	0
					19.1107	0.000175385	0.000346778			20.7626	3.3812e-05	0.00549	0
					19.3745	0.000174941	0.0002958			21.0509	2.97085e-05	0.00552	0
					19.6383	0.000174353	0.000328469			21.3394	3.50239e-05	0.00555	0
					19.902	0.00017449	0.000328354			21.6281	3.66545e-05	0.00557	0
					20.1657	0.000173305	0.000306197			21.9167	3.45792e-05	0.0056	0
					20.4296	0.000174101	0.000269732			22.2052	4.43096e-05	0.00562	0
					20.6935	0.000172846	0.000288296			22.4937	3.43208e-05	0.00564	0
					20.9572	0.000173481	0.000294577			22.7824	3.17483e-05	0.00567	0
					21.2208	0.000173483	0.000255194			23.071	3.34249e-05	0.0057	0
					21.4847	0.000172252	0.000240873			23.3596	3.67864e-05	0.00574	0
					21.7485	0.000172242	0.000256073			23.6481	4.31276e-05	0.00579	0
					22.0124	0.000172272	0.000262062			23.9365	3.06825e-05	0.00584	0
					22.2759	0.000172046	0.000195374			24.2252	3.23014e-05	0.00591	0
					22.5398	0.000171703	0.000209568			24.5137	2.94035e-05	0.00599	0
					22.8035	0.000171267	0.000224895			24.8022	2.80927e-05	0.00607	0
					23.0672	0.000170121	0.000219429			25.0906	3.52213e-05	0.00616	0
					23.3307	0.00017104	0.000148359			25.3791	3.59129e-05	0.00626	0
					23.5945	0.000170833	0.000166732			25.6676	3.49144e-05	0.00634	0
					23.8584	0.000169817	0.000164247			25.9562	4.45446e-05	0.00643	0
					24.1223	0.00016974	0.000152882			26.2448	3.74657e-05	0.00652	0
					24.3857	0.000170172	9.3304e-05			26.5334	3.89825e-05	0.0066	0
					24.6493	0.000170257	0.000113066			26.8219	3.58714e-05	0.00668	0
					24.913	0.000169447	0.000115525			27.1103	3.90855e-05	0.00675	0
					25.1768	0.000168975	9.81584e-05			27.3988	3.1986e-05	0.00681	0
					25.4406	0.000169148	5.56282e-05			27.6875	2.77409e-05	0.00687	0
					25.7043	0.00016807	7.45362e-05			27.9758	3.47914e-05	0.00692	0
					25.9681	0.000168731	7.15802e-05			28.2644	3.17935e-05	0.00697	0
					26.2321	0.00016844	4.58429e-05			28.553	2.82608e-05	0.00701	0
					26.4957	0.000167581	9.31384e-06			28.8416	3.96682e-05	0.00706	0
					26.7596	0.000167688	2.39663e-05			29.1301	3.96455e-05	0.00709	0
					27.0234	0.000166937	2.36095e-05			29.4185	4.08857e-05	0.00712	0
					27.2873	0.000166477	-4.1014e-05			29.7068	3.80485e-05	0.00714	0
					27.5511	0.000166494	-3.65418e-05			29.9953	3.43489e-05	0.00716	0
					27.815	0.00016606	-2.04242e-05			30.284	3.11146e-05	0.00716	0
					28.0787	0.000167322	-2.47562e-05			30.5724	2.8583e-05	0.00717	0
					28.3427	0.000166135	-9.24121e-05			30.861	3.28242e-05	0.00717	0
					28.6063	0.000165907	-7.56574e-05			31.1495	3.59741e-05	0.00717	0
					28.8701	0.000165402	-7.09049e-05			31.4382	3.97468e-05	0.00717	0
					29.1338	0.000165191	-8.0601e-05			31.7267	3.74707e-05	0.00715	0
					29.3977	0.000164299	-0.000139351			32.0151	3.75444e-05	0.00715	0
					29.6615	0.000165347	-0.000125756			32.3038	3.5421e-05	0.00714	0
					29.9252	0.000163885	-0.000116633			32.5924	3.53443e-05	0.00713	0
					30.189	0.00016333	-0.000142332			32.881	3.10428e-05	0.00714	0
					30.453	0.000163429	-0.000186149			33.1694	2.56432e-05	0.00714	0
					30.7169	0.000162944	-0.000170376			33.458	3.04417e-05	0.00714	0
					30.9807	0.000163001	-0.000167101			33.7465	2.45001e-05	0.00714	0
					31.2442	0.000162277	-0.000197132			34.0352	3.23491e-05	0.00712	0
					31.508	0.000162292	-0.000230705			34.3237	3.65984e-05	0.00711	0
					31.7719	0.000162744	-0.000217416			34.6121	3.06631e-05	0.0071	0
					32.0357	0.000162202	-0.000222831			34.9005	2.69464e-05	0.00708	0
					32.2993	0.000161255	-0.000276536			35.1892	3.85611e-05	0.00707	0
					32.5633	0.000162244	-0.000265591			35.4778	3.40032e-05	0.00705	0
					32.8272	0.00016134	-0.000248632			35.7662	3.21457e-05	0.00704	0
					33.0908	0.000161305	-0.000253245			36.0549	3.58623e-05	0.00703	0
					33.3548	0.00016143	-0.000318543			36.3435	3.7205e-05	0.00701	0
					33.6184	0.000160927	-0.000299674			36.6318	2.89829e-05	0.00701	0
					33.8823	0.000160954	-0.000297533			36.9202	2.78053e-05	0.007	0
					34.1464	0.000160499	-0.000309574			37.2088	3.00527e-05	0.007	0
					34.41	0.000160038	-0.000369738			37.4976	3.45409e-05	0.00699	0
					34.6736	0.000159909	-0.000347721			37.7862	2.95689e-05	0.00698	0
					34.9376	0.000159262	-0.000346778			38.0748	3.36398e-05	0.00697	0
					35.2012	0.000158558	-0.000359073			38.3631	3.23642e-05	0.00697	0
					35.4647	0.000159517	-0.000411198			38.6519	3.41123e-05	0.00695	0
					35.7282	0.000159034	-0.000390582			38.9405	2.88934e-05	0.00694	0
					35.992	0.000158042	-0.00039466			39.2289	2.88431e-05	0.00692	0
					36.2558	0.000158675	-0.000433176			39.5174	3.23081e-05	0.00691	0
					36.5196	0.000158448	-0.000444873			39.806	3.32541e-05	0.0069	0
					36.7831	0.000158156	-0.000435164			40.0947	3.07459e-05	0.00688	0
					37.0469	0.000158157	-0.00043273			40.3833	2.75021e-05	0.00688	0
					37.3107	0.000157473	-0.000491174			40.6716	3.14097e-05	0.00688	0
					37.5743	0.000157671	-0.000478484			40.9602	2.87683e-05	0.00687	0
					37.8381	0.000157391	-0.000471056			41.2487	2.19846e-05	0.00688	0
					38.1018	0.000156693	-0.000474267			41.5372	3.50785e-05	0.00688	0
					38.3656	0.000156577	-0.000535934			41.8256	3.06563e-05	0.00687	0
					38.6292	0.000156268	-0.000522301			42.1142	3.15056e-05	0.00687	0
					38.893	0.000156346	-0.000512095			42.403	2.90507e-05	0.00686	0
					39.1567	0.000155385	-0.000526251			42.6915	2.26967e-05	0.00686	0
					39.4207	0.000156519	-0.000580771			42.98	3.76843e-05	0.00686	0
					39.6845	0.000155252	-0.00055497			43.2685	3.59034e-05	0.00685	0
					39.9482	0.000156255	-0.000551402			43.5569	2.93307e-05	0.00685	0
					40.2119	0.000155233	-0.000593678			43.8456	2.45111e-05	0.00684	0
					40.4757	0.000156048	-0.000608011			44.134	3.25891e-05	0.00684	0
					40.7393	0.000156309	-0.000593219			44.4225	2.45596e-05	0.00685	0
					41.003	0.000157081	-0.00059355			44.711	3.14743e-05	0.00684	0
					41.2668	0.000156397	-0.000656874			44.9997	2.79227e-05	0.00686	0
					41.5308	0.00015557	-0.000646719			45.2881	3.02957e-05	0.00687	0
					41.7948	0.000156877	-0.000631799			45.5765	2.23925e-05	0.00688	0
					42.0584	0.000156521	-0.000630767			45.8649	2.78928e-05	0.00689	0
					42.3221	0.000157693	-0.000694563			46.1535	3.43299e-05	0.00689	0
					42.586	0.000157843	-0.000670138			46.4421	2.60905e-05	0.0069	0
					42.8498	0.00015817	-0.00066522			46.7306	3.00371e-05	0.00691	0
					43.1134	0.000159228	-0.000678458			47.019	2.92989e-05	0.00691	0
					43.377	0.000160183	-0.000728378			47.3076	3.15661e-05	0.00691	0
					43.6407	0.000161876	-0.00071161			47.5959	3.00739e-05	0.00692	0
					43.9044	0.000163058	-0.000701647			47.8843	2.56563e-05	0.00693	0
					44.1682	0.000165609	-0.000755134			48.1728	2.25039e-05	0.00694	0
					44.4317	0.000166896	-0.0007573			48.4615	2.8315e-05	0.00695	0
					44.6953	0.000169096	-0.000819898			48.7502	2.37703e-05	0.00696	0
					44.9593	0.000171274	-0.00075056			49.0389	2.76582e-05	0.00698	0
					45.2233	0.000174324	-0.000822676			49.3274	2.36763e-05	0.00701	0
					45.4868	0.000177831	-0.000779508			49.616	2.98701e-05	0.00703	5.36405e-06
					45.7506	0.000181795	-0.000751898			49.9045	2.78567e-05	0.00705	3.29186e-05
					46.0144	0.000187174	-0.000766308			50.1929	2.74403e-05	0.00706	6.55424e-05
					46.2782	0.000192609	-0.000804303			50.4814	2.51076e-05	0.00709	0.000101928
					46.5418	0.000198907	-0.000782401			50.7701	1.84658e-05	0.0071	0.000141006
					46.8055	0.000205877	-0.000778935			51.0586	2.63995e-05	0.00712	0.000184628
					47.0693	0.00021403	-0.000829276			51.3471	2.6326e-05	0.00713	0.000239246
					47.3331	0.000224177	-0.000821656			51.6356	2.47256e-05	0.00715	0.000298472
					47.5969	0.000234958	-0.000808456			51.9242	2.24894e-05	0.00717	0.000369586
					47.8607	0.000246574	-0.000819758			52.2127	2.44405e-05	0.00718	0.000437519
					48.1244	0.000260456	-0.000878444			52.5009	2.51691e-05	0.0072	0.000519167
					48.3882	0.000274864	-0.000860848			52.7893	2.07102e-05	0.00723	0.000616976
					48.6519	0.000293632	-0.00085565			53.0778	2.06962e-05	0.00725	0.000723942
					48.9156	0.000330477	-0.000892854			53.3663	2.34653e-05	0.00729	0.000871481
					49.1794	0.000351983	-0.000921204			53.6549	1.9062e-05	0.00732	0.00101
					49.4432	0.000376958	-0.000901021			53.9434	1.86865e-05	0.00735	0.00116
					49.7071	0.000405277	-0.000896855			54.2319	2.95554e-05	0.00738	0.00133
					49.9707	0.000437627	-0.000972194			54.5205	2.15264e-05	0.0074	0.00152
					50.2343	0.000473358	-0.000944724			54.809	2.77567e-05	0.00743	0.00174
					50.4979	0.000513498	-0.000943361			55.0974	2.11932e-05	0.00745	0.002
					50.7618	0.000559127	-0.000972525			55.3856	1.82844e-05	0.00748	0.0023
					51.0255	0.000610116	-0.000995676			55.6743	2.2306e-05	0.00751	0.00267
					51.2892	0.000665415	-0.000987331			55.963	2.26323e-05	0.00753	0.00308
					51.553	0.000728451	-0.00099072			56.2516	1.75822e-05	0.00757	0.00356
					51.8167	0.000801805	-0.00105			56.5402	2.48746e-05	0.0076	0.00415
					52.0804	0.00087947	-0.00105			56.8286	2.27388e-05	0.00763	0.00478
					52.3439	0.00096629	-0.00103			57.1169	2.55774e-05	0.00767	0.0055
					52.6078	0.00107	-0.00105			57.4054	2.85724e-05	0.00771	0.00629
					52.8716	0.00118	-0.00109			57.6938	2.92044e-05	0.00774	0.00713
					53.1353	0.00129	-0.00108			57.9821	3.66111e-05	0.00779	0.00816
					53.399	0.00143	-0.00107			58.2713	4.02309e-05	0.0078	0.00928
					53.6628	0.00158	-0.00113			58.5631	3.51671e-05	0.00782	0.01037
					53.9264	0.00175	-0.00111			58.8548	3.92491e-05	0.00785	0.01154
					54.1902	0.00193	-0.00109			59.1465	3.72613e-05	0.00787	0.01276
					54.4539	0.00214	-0.00112			59.4384	3.81104e-05	0.0079	0.01413
					54.7175	0.00236	-0.00114			59.7303	3.46672e-05	0.00792	0.01552
					54.9814	0.00261	-0.00113			60.0222	3.99238e-05	0.00795	0.01705
					55.2452	0.00289	-0.00114			60.314	3.44788e-05	0.00797	0.01864
					55.5118	0.00328	-0.00119			60.6058	3.66669e-05	0.008	0.02033
					55.7757	0.00362	-0.00116			60.8976	3.66597e-05	0.00803	0.0222
					56.0396	0.00399	-0.00116			61.1893	4.70869e-05	0.00806	0.0241
					56.3035	0.00441	-0.00121			61.481	4.403e-05	0.00811	0.02623
					56.5673	0.00486	-0.00119			61.7724	2.97295e-05	0.00815	0.02842
					56.8308	0.00536	-0.00117			62.0642	3.6846e-05	0.0082	0.03076
					57.0944	0.00592	-0.0012			62.353	4.60243e-05	0.00824	0.03328
					57.3583	0.00652	-0.00121			62.6415	4.13093e-05	0.00828	0.03586
					57.6223	0.00717	-0.00119			62.93	4.08757e-05	0.00832	0.0388
					57.8859	0.0079	-0.0012			63.2185	3.91825e-05	0.00836	0.0417
					58.1494	0.00871	-0.00124			63.5069	3.68197e-05	0.00841	0.04483
					58.4133	0.00957	-0.0012			63.7956	4.14686e-05	0.00846	0.0483
					58.6772	0.01051	-0.0012			64.0838	4.59096e-05	0.00851	0.05176
					58.9409	0.0116	-0.00123			64.3724	4.92298e-05	0.00857	0.05561
					59.2047	0.01272	-0.00121			64.6608	4.6465e-05	0.00863	0.05941
					59.4687	0.01394	-0.0012			64.9492	4.52659e-05	0.0087	0.0636
					59.7323	0.01535	-0.00125			65.2378	4.25278e-05	0.00879	0.06805
					59.9959	0.01679	-0.00123			65.526	4.47111e-05	0.00889	0.07262
					60.2596	0.01838	-0.00121			65.8147	4.49194e-05	0.009	0.07768
					60.5233	0.02018	-0.00123			66.1031	5.328e-05	0.00912	0.08259
					60.7872	0.02206	-0.00122			66.3913	4.48367e-05	0.00925	0.08821
					61.0508	0.02409	-0.00121			66.6799	5.9804e-05	0.00939	0.0937
					61.3144	0.02636	-0.00121			66.9683	4.69736e-05	0.00954	0.09958
					61.5782	0.02877	-0.00125			67.2569	5.43848e-05	0.00971	0.10597
					61.8421	0.03132	-0.00123			67.5452	5.16751e-05	0.0099	0.1124
					62.1058	0.03416	-0.00122			67.8336	5.23313e-05	0.0101	0.11947
					62.3696	0.03728	-0.00128			68.1222	5.47767e-05	0.01034	0.12643
					62.6331	0.04051	-0.00125			68.4108	5.39882e-05	0.0106	0.13404
					62.8969	0.04402	-0.00125			68.6991	5.49755e-05	0.01089	0.14146
					63.1608	0.048	-0.0013			68.9876	5.84402e-05	0.0112	0.14939
					63.4247	0.05205	-0.00127			69.276	6.54925e-05	0.01158	0.15786
					63.6885	0.05647	-0.00125			69.5647	6.51706e-05	0.01198	0.16642
					63.9521	0.06143	-0.00129			69.8532	5.23842e-05	0.01244	0.17576
					64.2162	0.06649	-0.00126			70.1417	6.44798e-05	0.01295	0.18501
					64.4798	0.07194	-0.00123			70.4302	6.16668e-05	0.0135	0.19522
					64.7436	0.07806	-0.00125			70.7184	6.5775e-05	0.01413	0.20505
					65.0072	0.0843	-0.00121			71.0069	6.50939e-05	0.0148	0.21579
					65.2712	0.09101	-0.00116			71.2953	7.31032e-05	0.01558	0.2267
					65.5352	0.09854	-0.00114			71.5836	7.82258e-05	0.0164	0.23794
					65.7988	0.10625	-0.00111			71.8722	8.01165e-05	0.01736	0.25009
					66.0626	0.11438	-0.00105			72.1605	7.69571e-05	0.01839	0.26194
					66.3263	0.12338	-0.00101			72.449	7.92524e-05	0.01951	0.27467
					66.5899	0.13276	-0.000990185			72.7376	8.91477e-05	0.02077	0.28698
					66.8536	0.14255	-0.000920031			73.0262	9.30618e-05	0.02212	0.30071
					67.1174	0.15325	-0.000860364			73.3149	9.12635e-05	0.02366	0.31372
					67.3811	0.1646	-0.000840959			73.6033	9.25584e-05	0.02529	0.32738
					67.6451	0.17626	-0.00073996			73.8918	0.000104106	0.0272	0.34195
					67.9087	0.18917	-0.00061888			74.1804	0.000116261	0.02913	0.35628
					68.1723	0.20311	-0.000560053			74.4688	0.000109729	0.03127	0.37163
					68.4361	0.21684	-0.000437865			74.7573	0.000119738	0.03369	0.38665
					68.7	0.23114	-0.000354193			75.0458	0.000124428	0.03627	0.40311
					68.9637	0.24674	-0.000314071			75.3339	0.00013213	0.03919	0.41889
					69.2272	0.26213	-0.000207962			75.6225	0.000137039	0.04228	0.43639
					69.4911	0.27823	-7.82439e-05			75.9111	0.000151069	0.04581	0.45325
					69.7548	0.29549	-1.73153e-05			76.1997	0.000156272	0.04949	0.47114
					70.0187	0.31224	0.000117117			76.4881	0.000167421	0.05374	0.4899
					70.2823	0.32923	0.000226208			76.7767	0.000179681	0.05803	0.50832
					70.5447	0.34788	0.000270866			77.0653	0.000196837	0.06282	0.52849
					70.8083	0.36523	0.000443994			77.3537	0.000208826	0.06803	0.54783
					71.0722	0.38311	0.000585816			77.642	0.000229556	0.07359	0.56898
					71.3321	0.40192	0.000654479			77.9306	0.00025321	0.07973	0.58907
					71.5919	0.42001	0.000834117			78.2193	0.000279289	0.08611	0.61057
					71.8518	0.44049	0.00112			78.5077	0.000305398	0.09316	0.63123
					72.1157	0.46125	0.0014			78.7961	0.000327348	0.10029	0.65175
					72.3755	0.48165	0.00166			79.0869	0.000371792	0.10829	0.67371
					72.6352	0.50251	0.00202			79.3755	0.000355925	0.11615	0.69284
					72.8952	0.52446	0.00242			79.6641	0.000368413	0.12484	0.71311
					73.1553	0.54684	0.00284			79.9526	0.000407452	0.13367	0.73216
					73.4153	0.56932	0.00338			80.2412	0.000468146	0.14289	0.75189
					73.675	0.5929	0.00397			80.5298	0.000524148	0.15263	0.76961
					73.9348	0.61743	0.0046			80.8185	0.000594809	0.16236	0.7881
					74.1947	0.63982	0.00527			81.1069	0.000673745	0.17279	0.80473
					74.4548	0.66813	0.00616			81.3953	0.000765389	0.18296	0.8215
					74.7146	0.69544	0.00723			81.684	0.000875652	0.194	0.83738
					74.9745	0.71634	0.00786			81.9725	0.000984712	0.20462	0.85255
					75.2346	0.73897	0.00882			82.261	0.00112	0.21615	0.86766
					75.4943	0.76251	0.00985			82.5496	0.00126	0.22729	0.88136
					75.7542	0.78443	0.01101			82.8383	0.00144	0.23886	0.89581
					76.0141	0.80368	0.01227			83.1269	0.00161	0.25087	0.90822
					76.2738	0.82799	0.0136			83.4154	0.00183	0.26272	0.92171
					76.5336	0.84837	0.01509			83.704	0.00218	0.27518	0.93313
					76.7937	0.86793	0.01666			83.9926	0.00245	0.28719	0.94501
					77.0537	0.88879	0.01838			84.281	0.00274	0.29978	0.95544
					77.3136	0.90655	0.02023			84.5696	0.00306	0.31184	0.96585
					77.5733	0.92492	0.02222			84.8581	0.00341	0.32454	0.97603
					77.8332	0.94325	0.02434			85.1466	0.00379	0.33643	0.98509
					78.0932	0.96043	0.02668			85.4374	0.00371	0.3493	0.99452
					78.3531	0.97679	0.02908			85.726	0.00412	0.36116	1.00266
					78.6128	0.99238	0.03167			86.0145	0.00463	0.37323	1.01092
					78.8727	1.00804	0.0345			86.3031	0.00518	0.38554	1.01829
					79.1327	1.02283	0.03747			86.5919	0.00579	0.39745	1.02602
					79.3925	1.03665	0.0406			86.8805	0.00649	0.40974	1.03283
					79.6524	1.05034	0.04397			87.1692	0.00721	0.42147	1.03947
					79.9123	1.06251	0.04747			87.4578	0.00804	0.43378	1.04641
					80.1723	1.0767	0.05134			87.7464	0.00891	0.44532	1.05255
					80.4322	1.08749	0.05524			88.0352	0.00989	0.45707	1.05894
					80.6922	1.09807	0.05947			88.3239	0.0109	0.46824	1.06449
					80.952	1.11031	0.06394			88.6125	0.01204	0.47943	1.06997
					81.2117	1.12057	0.06859			88.901	0.0132	0.49026	1.07507
					81.4716	1.12807	0.07348			89.1896	0.01448	0.50116	1.08005
					81.7315	1.1366	0.07852			89.4782	0.01587	0.51143	1.08465
					81.9913	1.14515	0.08388			89.7665	0.01733	0.52135	1.08841
					82.2511	1.1543	0.08984			90.0549	0.01897	0.53147	1.09191
					82.5109	1.1609	0.09563			90.3436	0.02062	0.54059	1.09519
					82.7709	1.16741	0.10175			90.6321	0.02289	0.55067	1.09924
					83.0309	1.17444	0.10847			90.921	0.02509	0.55947	1.10199
					83.2907	1.18127	0.11532			91.213	0.02732	0.56796	1.10432
					83.5506	1.18594	0.12216			91.5049	0.02958	0.57611	1.10613
					83.8104	1.19098	0.12956			91.7971	0.03193	0.58431	1.10774
					84.0705	1.1954	0.13723			92.089	0.03453	0.59224	1.10904
					84.3305	1.19953	0.14504			92.381	0.03715	0.59954	1.10951
					84.5903	1.2029	0.15309			92.6728	0.04003	0.60657	1.11084
					84.8503	1.20628	0.16177			92.9647	0.04289	0.61297	1.11115
					85.1102	1.20923	0.17043			93.2566	0.04612	0.61924	1.11159
					85.3703	1.21127	0.17928			93.5483	0.04928	0.62543	1.11178
					85.6303	1.21378	0.18891			93.8401	0.05284	0.63185	1.11165
					85.8902	1.21529	0.19824			94.132	0.05637	0.63731	1.11137
					86.1501	1.21712	0.20801			94.4238	0.06016	0.64296	1.11118
					86.4101	1.21752	0.21819			94.7157	0.0642	0.64791	1.11099
					86.6699	1.21859	0.22838			95.0074	0.06833	0.65315	1.11001
					86.9297	1.21905	0.23884			95.2992	0.07284	0.65842	1.10911
					87.1897	1.21876	0.2496			95.5911	0.07735	0.66282	1.10861
					87.4497	1.21853	0.26062			95.8829	0.08235	0.66775	1.1083
					87.7095	1.21753	0.27147			96.1746	0.08721	0.67206	1.10694
					87.9695	1.21657	0.28261			96.4664	0.09258	0.67674	1.10636
					88.2292	1.21526	0.29449			96.7583	0.09778	0.68098	1.10571
					88.489	1.21404	0.30582			97.0468	0.10306	0.68531	1.1049
					88.7492	1.21211	0.31749			97.3353	0.10891	0.6893	1.10458
					89.009	1.21015	0.32969			97.6237	0.11478	0.69338	1.1037
					89.2688	1.20801	0.34148			97.9122	0.12117	0.69761	1.10346
					89.5287	1.20555	0.35342			98.2008	0.12745	0.70123	1.10309
					89.7884	1.20294	0.36584			98.4892	0.13446	0.70544	1.1024
					90.0482	1.20016	0.37798			98.7776	0.14103	0.70938	1.10163
					90.3083	1.19833	0.39039			99.0663	0.14827	0.71357	1.10135
					90.5683	1.19422	0.40233			99.355	0.15566	0.71695	1.10044
					90.828	1.19112	0.41498			99.6435	0.16314	0.72075	1.09937
					91.0879	1.1882	0.42732			99.932	0.17115	0.72453	1.09895
					91.3478	1.18503	0.43967			100.221	0.17902	0.72821	1.09786
					91.6077	1.18075	0.4522			100.509	0.1874	0.73175	1.09716
					91.8674	1.17716	0.46419			100.798	0.1954	0.73498	1.09582
					92.1272	1.17353	0.47637			101.086	0.20431	0.73869	1.0937
					92.3872	1.16963	0.48877			101.375	0.21273	0.74203	1.09238
					92.6471	1.16567	0.50078			101.663	0.22157	0.74533	1.09033
					92.9068	1.16223	0.51272			101.952	0.23082	0.74889	1.08874
					93.1666	1.15781	0.52464			102.24	0.24004	0.75239	1.08689
					93.4264	1.15381	0.53645			102.528	0.24978	0.7557	1.08516
					93.6887	1.14919	0.54856			102.817	0.25924	0.75891	1.08281
					93.9488	1.14476	0.55958			103.106	0.26919	0.76272	1.08101
					94.2087	1.14106	0.57143			103.395	0.27885	0.76609	1.07908
					94.4686	1.13688	0.58228			103.683	0.28914	0.77016	1.07697
					94.7283	1.13318	0.59345			103.972	0.29944	0.77307	1.07519
					94.9882	1.12889	0.60439			104.26	0.30959	0.77618	1.07289
					95.2481	1.1252	0.61507			104.549	0.32032	0.77983	1.07114
					95.5079	1.12223	0.62584			104.838	0.33059	0.78349	1.06884
					95.7676	1.11755	0.63598			105.126	0.34161	0.78695	1.06684
					96.0274	1.11364	0.64616			105.415	0.35203	0.79019	1.06503
					96.2874	1.11001	0.65598			105.703	0.36326	0.79345	1.06303
					96.5473	1.10643	0.66595			105.992	0.37385	0.79697	1.06139
					96.8073	1.10267	0.67575			106.28	0.38477	0.80047	1.05895
					97.0671	1.09913	0.68482			106.569	0.39629	0.8044	1.05699
					97.327	1.09596	0.69422			106.858	0.4072	0.80749	1.05496
					97.5872	1.09242	0.70334			107.146	0.41902	0.81181	1.05359
					97.8473	1.08898	0.71192			107.434	0.43008	0.81501	1.0516
					98.1071	1.08674	0.72115			107.723	0.44211	0.81886	1.05036
					98.3669	1.08258	0.72898			108.011	0.45292	0.82202	1.04845
					98.627	1.07962	0.73712			108.3	0.46435	0.82629	1.04687
					98.8871	1.07631	0.74485			108.588	0.47549	0.82957	1.0455
					99.1469	1.07338	0.75273			108.877	0.4866	0.8328	1.04365
					99.4068	1.07054	0.76058			109.165	0.49811	0.83649	1.04232
					99.6668	1.06791	0.76788			109.454	0.50917	0.84012	1.04106
					99.9267	1.06541	0.77551			109.742	0.52053	0.84334	1.03944
					100.187	1.06224	0.78194			110.031	0.53099	0.84622	1.03689
					100.447	1.05978	0.78885			110.319	0.54179	0.84979	1.03587
					100.706	1.05773	0.79576			110.608	0.55322	0.85304	1.03421
					100.966	1.05543	0.80241			110.896	0.56393	0.85618	1.03247
					101.227	1.05279	0.80838			111.185	0.57483	0.85926	1.03068
					101.487	1.05063	0.81453			111.474	0.58556	0.86301	1.02925
					101.746	1.0482	0.82036			111.762	0.59699	0.86673	1.02859
					102.006	1.04608	0.82623			112.051	0.60683	0.86978	1.02752
					102.266	1.04409	0.83179			112.339	0.6175	0.87308	1.02614
					102.526	1.04229	0.83727			112.628	0.62749	0.87635	1.02501
					102.786	1.04056	0.84281			112.916	0.63738	0.87958	1.02345
					103.046	1.03863	0.84757			113.205	0.64742	0.88258	1.02204
					103.306	1.0371	0.85274			113.493	0.65651	0.88459	1.0208
					103.566	1.03516	0.85729			113.782	0.6662	0.88724	1.01973
					103.826	1.03317	0.86172			114.07	0.67524	0.88996	1.01811
					104.085	1.03174	0.86639			114.359	0.68466	0.89303	1.01689
					104.345	1.03027	0.8707			114.647	0.69311	0.89488	1.01588
					104.605	1.02892	0.87522			114.936	0.7019	0.8977	1.01409
					104.865	1.02719	0.87884			115.225	0.71048	0.89984	1.01285
					105.125	1.02609	0.88299			115.513	0.71875	0.9026	1.01143
					105.385	1.02472	0.88685			115.802	0.72659	0.9044	1.01016
					105.645	1.02325	0.89036			116.09	0.73458	0.90674	1.0088
					105.905	1.02243	0.89401			116.379	0.74255	0.90867	1.00777
					106.165	1.02102	0.89742			116.667	0.74955	0.91057	1.00666
					106.425	1.01994	0.90087			116.956	0.75699	0.91295	1.00529
					106.685	1.01889	0.90399			117.244	0.76433	0.91432	1.00426
					106.945	1.01768	0.90726			117.533	0.77097	0.91636	1.00283
					107.204	1.01674	0.91015			117.822	0.77802	0.91847	1.00208
					107.464	1.01579	0.91316			118.11	0.78454	0.92008	1.00068
					107.724	1.01516	0.9163			118.399	0.79158	0.92206	0.99952
					107.984	1.01412	0.91839			118.688	0.79743	0.92406	0.99879
					108.244	1.01321	0.92119			118.976	0.80378	0.92608	0.99788
					108.504	1.01257	0.92388			119.264	0.80963	0.92682	0.9968
					108.764	1.01177	0.92622			119.553	0.81591	0.92942	0.99517
					109.024	1.01088	0.92846			119.841	0.82121	0.93065	0.99506
					109.284	1.0103	0.93098			120.13	0.82684	0.93254	0.99439
					109.543	1.00969	0.93326			120.418	0.83206	0.9333	0.99329
					109.804	1.00902	0.93545			120.707	0.8373	0.935	0.99278
					110.064	1.0084	0.93734			120.995	0.84204	0.93637	0.99193
					110.323	1.00824	0.93986			121.284	0.84719	0.93798	0.99115
					110.583	1.00755	0.94139			121.572	0.85192	0.9393	0.99033
					110.843	1.00696	0.94326			121.861	0.85658	0.94045	0.98951
					111.103	1.00664	0.94521			122.149	0.86099	0.94177	0.98873
					111.364	1.00643	0.94687			122.438	0.8653	0.94307	0.98783
					111.623	1.00556	0.94852			122.726	0.86942	0.94445	0.98797
					111.883	1.00526	0.95014			123.015	0.87329	0.94558	0.98746
					112.143	1.00504	0.95207			123.303	0.87713	0.94627	0.98716
					112.403	1.0046	0.95335			123.592	0.88089	0.94766	0.98634
					112.663	1.00405	0.9549			123.88	0.88454	0.94858	0.98593
					112.923	1.00412	0.95652			124.169	0.88775	0.94935	0.98547
					113.183	1.00359	0.95763			124.457	0.89143	0.95039	0.98479
					113.443	1.00326	0.95896			124.746	0.89467	0.95144	0.98503
					113.703	1.00301	0.96035			125.034	0.89814	0.9534	0.98413
					113.963	1.00279	0.96151			125.323	0.90071	0.95348	0.98436
					114.223	1.00238	0.96304			125.611	0.9038	0.95434	0.98364
					114.483	1.00221	0.96384			125.9	0.90719	0.95559	0.98313
					114.743	1.00207	0.96521			126.189	0.90987	0.95678	0.98314
					115.003	1.00171	0.96599			126.477	0.91311	0.95785	0.98301
					115.263	1.00129	0.96685			126.765	0.91526	0.95788	0.98278
					115.523	1.00134	0.96824			127.054	0.91767	0.959	0.98267
					115.783	1.00118	0.96899			127.343	0.92049	0.95994	0.98294
					116.043	1.00086	0.97002			127.631	0.92307	0.96112	0.98299
					116.302	1.0007	0.97084			127.92	0.92567	0.96231	0.98305
					116.562	1.00069	0.97192			128.208	0.92777	0.96269	0.9831
					116.822	1.00042	0.97255			128.497	0.93003	0.96288	0.98331
					117.082	1.00035	0.97346			128.786	0.93184	0.96341	0.98224
					117.342	1.00038	0.97431			129.074	0.93407	0.9648	0.98237
					117.601	1	0.97492			129.362	0.93667	0.966	0.98263
					117.861	0.99994	0.97581			129.651	0.93859	0.96618	0.98192
					118.121	1.00014	0.9766			129.939	0.94009	0.96621	0.9822
					118.381	0.99982	0.97715			130.228	0.94222	0.96797	0.98326
					118.641	0.99973	0.97775			130.516	0.94429	0.96851	0.98267
					118.901	0.99981	0.97856			130.805	0.94593	0.96886	0.98273
					119.161	0.99963	0.97928			131.093	0.94751	0.9697	0.98302
					119.421	0.99974	0.97981			131.382	0.94931	0.97044	0.98316
					119.681	0.99957	0.98042			131.67	0.95081	0.97101	0.98329
					119.941	0.99994	0.98127			131.959	0.95271	0.97167	0.98327
					120.201	0.99949	0.98161			132.247	0.95408	0.97304	0.98318
					120.461	0.99965	0.98222			132.536	0.95512	0.97248	0.9836
					120.721	0.99965	0.98295			132.824	0.95645	0.97314	0.98351
					120.981	0.99961	0.9835			133.113	0.95785	0.97396	0.9839
					121.241	0.99963	0.98383			133.402	0.95936	0.97463	0.98386
					121.501	0.99959	0.98461			133.69	0.96048	0.97494	0.98414
					121.76	0.99969	0.98521			133.979	0.96166	0.97539	0.9847
					122.021	0.99967	0.98532			134.267	0.96283	0.97593	0.98466
					122.281	1.00117	0.98867			134.555	0.96397	0.97619	0.9846
					122.541	1.00179	0.99108			134.844	0.96523	0.97705	0.98495
					122.801	1.00053	0.98857			135.133	0.96635	0.97769	0.98506
					123.061	1.00107	0.98944			135.421	0.96761	0.97837	0.98518
					123.321	1.0008	0.98919			135.71	0.9684	0.97876	0.98586
					123.581	1.00125	0.98991			135.998	0.96903	0.97837	0.98581
					123.841	1.00144	0.99103			136.287	0.97028	0.97943	0.98602
					124.101	1.00122	0.99091			136.576	0.97124	0.9799	0.98617
					124.361	1.00129	0.99092			136.865	0.97212	0.98054	0.98651
					124.62	1.00121	0.99128			137.153	0.97318	0.98078	0.98658
					124.88	1.00124	0.99162			137.442	0.97408	0.98141	0.98686
					125.14	1.00144	0.99255			137.73	0.97511	0.98203	0.98697
					125.4	1.00157	0.99248			138.019	0.97537	0.98175	0.98726
					125.66	1.00139	0.99229			138.308	0.97638	0.98235	0.98731
					125.92	1.00074	0.99194			138.596	0.97705	0.98255	0.98769
					126.18	1.00156	0.99356			138.885	0.97808	0.98339	0.98822
					126.44	1.00168	0.99376			139.173	0.97846	0.98361	0.988
					126.7	1.00147	0.99353			139.462	0.97909	0.98368	0.98814
					126.96	1.00147	0.9937			139.751	0.97993	0.98451	0.9885
					127.22	1.00168	0.99423			140.039	0.98039	0.98451	0.98865
					127.48	1.00183	0.99476			140.328	0.98115	0.98522	0.9889
					127.74	1.00201	0.99499			140.617	0.98147	0.98541	0.9893
					127.999	1.00113	0.99432			140.905	0.98195	0.9848	0.98914
					128.26	1.00177	0.9947			141.194	0.9829	0.98613	0.98914
					128.52	1.00182	0.99512			141.482	0.9831	0.98611	0.98949
					128.78	1.00206	0.99571			141.771	0.98352	0.98652	0.9897
					129.04	1.00156	0.99551			142.059	0.98407	0.98669	0.98985
					129.299	1.00195	0.99607			142.348	0.98446	0.98678	0.98974
					129.56	1.00187	0.99634			142.636	0.98479	0.98698	0.99002
					129.819	1.0019	0.99643			142.925	0.98515	0.98731	0.99001
					130.079	1.00159	0.99618			143.214	0.98586	0.9879	0.99051
					130.339	1.00156	0.99621			143.502	0.98638	0.9881	0.9906
					130.599	1.00158	0.99656			143.791	0.98684	0.98849	0.99079
					130.859	1.00175	0.99654			144.079	0.9872	0.98859	0.99096
					131.119	1.00138	0.99665			144.368	0.98733	0.98879	0.99062
					131.379	1.00153	0.99715			144.656	0.9876	0.98876	0.99124
					131.639	1.0012	0.99715			144.945	0.98813	0.98931	0.99151
					131.899	1.00146	0.99876			145.233	0.98855	0.98943	0.99164
					132.159	1.00107	0.9983
					132.419	1.00091	0.99859
					132.679	1.00027	0.99775
					132.938	1.00011	0.99703
					133.198	1.00023	0.99771
					133.458	0.99992	0.99758
					133.718	1.00002	0.99813
					133.978	1.00014	0.99848
					134.238	1	0.99814
					134.498	1.00022	0.99834
					134.758	1.00075	1.00047
					135.018	1.00067	1.00076
					135.278	1.00043	1.00024
					135.537	1.0005	1.00012
					135.798	1.00065	1.00035
					136.058	1.00021	1.00024
					136.317	1.00037	1.00075
					136.577	1.00014	1.00064
					136.837	1.00001	1.00037
					137.097	0.99986	1.00026
					137.357	0.99945	0.99982
					137.617	0.99966	1.00013
					137.877	0.99952	1.00005
					138.137	0.99955	0.99986
					138.397	0.99946	1.00006
					138.657	0.99951	0.99993
					138.917	0.99945	1.00009
					139.176	0.9992	0.99965
					139.436	0.99962	1.00028
					139.696	0.99941	0.99975
					139.956	0.99937	0.99983
					140.216	0.99968	0.99975
					140.476	0.99969	0.99971
					140.736	1.00003	1

## Sheet: Supplementary Fig. 3
	As-synthesized			Stored in air for half a year
	Wavelength (cm-1)	Absorbance (a.u.)		Wavelength (cm-1)	Absorbance (a.u.)
Supplementary Fig. 3	3996.4	0.997824		3996.4	0.997945
	3994.5	0.998095		3994.5	0.998279
	3992.5	0.998318		3992.5	0.998487
	3990.6	0.998458		3990.6	0.998684
	3988.7	0.998502		3988.7	0.998838
	3986.7	0.998509		3986.7	0.998815
	3984.8	0.998571		3984.8	0.998788
	3982.9	0.998763		3982.9	0.99894
	3981	0.999012		3981	0.99907
	3979	0.999221		3979	0.999027
	3977.1	0.999432		3977.1	0.999051
	3975.2	0.999681		3975.2	0.999374
	3973.2	0.999876		3973.2	0.999743
	3971.3	0.999977		3971.3	0.999938
	3969.4	1.00002		3969.4	1
	3967.5	1.00003		3967.5	0.999788
	3965.5	1.00001		3965.5	0.999216
	3963.6	1		3963.6	0.998845
	3961.7	1.00009		3961.7	0.999128
	3959.7	1.00024		3959.7	0.999546
	3957.8	1.00035		3957.8	0.999586
	3955.9	1.0004		3955.9	0.999273
	3954	1.00037		3954	0.998606
	3952	1.00019		3952	0.997859
	3950.1	0.999826		3950.1	0.997659
	3948.2	0.999511		3948.2	0.997901
	3946.2	0.999584		3946.2	0.997894
	3944.3	0.999985		3944.3	0.998203
	3942.4	1.00033		3942.4	0.999428
	3940.5	1.00033		3940.5	1
	3938.5	0.99999		3938.5	0.998918
	3936.6	0.999401		3936.6	0.996722
	3934.7	0.998767		3934.7	0.994968
	3932.7	0.998639		3932.7	0.995569
	3930.8	0.999195		3930.8	0.997983
	3928.9	0.999682		3928.9	0.998935
	3927	0.9999		3927	0.998212
	3925	0.999972		3925	0.998152
	3923.1	0.999774		3923.1	0.998114
	3921.2	0.999244		3921.2	0.996692
	3919.2	0.998774		3919.2	0.995745
	3917.3	0.99883		3917.3	0.997163
	3915.4	0.999311		3915.4	0.999088
	3913.5	0.999555		3913.5	0.998977
	3911.5	0.999354		3911.5	0.997184
	3909.6	0.998922		3909.6	0.994479
	3907.7	0.998426		3907.7	0.991211
	3905.7	0.998032		3905.7	0.989504
	3903.8	0.99801		3903.8	0.991342
	3901.9	0.99858		3901.9	0.995549
	3900	0.999388		3900	0.999506
	3898	0.999358		3898	1
	3896.1	0.998604		3896.1	0.996163
	3894.2	0.997919		3894.2	0.992021
	3892.2	0.99804		3892.2	0.992303
	3890.3	0.998286		3890.3	0.994041
	3888.4	0.997855		3888.4	0.992472
	3886.4	0.997453		3886.4	0.991043
	3884.5	0.997872		3884.5	0.992462
	3882.6	0.998547		3882.6	0.993842
	3880.7	0.998973		3880.7	0.995221
	3878.7	0.998964		3878.7	0.995405
	3876.8	0.998447		3876.8	0.992126
	3874.9	0.997986		3874.9	0.988721
	3872.9	0.99785		3872.9	0.987936
	3871	0.997986		3871	0.989766
	3869.1	0.998265		3869.1	0.992392
	3867.2	0.998236		3867.2	0.992162
	3865.2	0.99819		3865.2	0.991404
	3863.3	0.99851		3863.3	0.993324
	3861.4	0.998325		3861.4	0.99351
	3859.4	0.997258		3859.4	0.98833
	3857.5	0.995855		3857.5	0.980058
	3855.6	0.995472		3855.6	0.976812
	3853.7	0.997682		3853.7	0.986977
	3851.7	1		3851.7	0.999774
	3849.8	0.999837		3849.8	1
	3847.9	0.998295		3847.9	0.99301
	3845.9	0.997365		3845.9	0.987323
	3844	0.997374		3844	0.985245
	3842.1	0.997667		3842.1	0.985183
	3840.2	0.997924		3840.2	0.986961
	3838.2	0.998364		3838.2	0.991577
	3836.3	0.998836		3836.3	0.995684
	3834.4	0.998976		3834.4	0.996095
	3832.4	0.99886		3832.4	0.994859
	3830.5	0.998691		3830.5	0.993745
	3828.6	0.998505		3828.6	0.992475
	3826.7	0.998208		3826.7	0.990715
	3824.7	0.997755		3824.7	0.987884
	3822.8	0.997639		3822.8	0.986917
	3820.9	0.998279		3820.9	0.991092
	3818.9	0.99869		3818.9	0.994833
	3817	0.99867		3817	0.996319
	3815.1	0.998888		3815.1	0.998696
	3813.2	0.998816		3813.2	0.998171
	3811.2	0.99808		3811.2	0.993245
	3809.3	0.997477		3809.3	0.989379
	3807.4	0.997521		3807.4	0.990118
	3805.4	0.99771		3805.4	0.991464
	3803.5	0.997893		3803.5	0.991479
	3801.6	0.998668		3801.6	0.994924
	3799.7	0.999385		3799.7	0.99933
	3797.7	0.999317		3797.7	1.00014
	3795.8	0.999117		3795.8	0.999994
	3793.9	0.998956		3793.9	0.999621
	3791.9	0.998738		3791.9	0.998006
	3790	0.998517		3790	0.996327
	3788.1	0.998635		3788.1	0.995502
	3786.2	0.99895		3786.2	0.995848
	3784.2	0.999218		3784.2	0.996466
	3782.3	0.999271		3782.3	0.996254
	3780.4	0.999509		3780.4	0.997277
	3778.4	0.999897		3778.4	0.99989
	3776.5	0.999817		3776.5	1
	3774.6	0.99934		3774.6	0.996854
	3772.7	0.999007		3772.7	0.993831
	3770.7	0.9991		3770.7	0.994166
	3768.8	0.999338		3768.8	0.996761
	3766.9	0.999355		3766.9	0.998259
	3764.9	0.999251		3764.9	0.997696
	3763	0.998932		3763	0.995208
	3761.1	0.998663		3761.1	0.993193
	3759.2	0.99869		3759.2	0.994074
	3757.2	0.998383		3757.2	0.993955
	3755.3	0.997359		3755.3	0.989087
	3753.4	0.996542		3753.4	0.984493
	3751.4	0.996783		3751.4	0.987054
	3749.5	0.99723		3749.5	0.992255
	3747.6	0.996808		3747.6	0.991551
	3745.7	0.99639		3745.7	0.990695
	3743.7	0.997168		3743.7	0.995353
	3741.8	0.997841		3741.8	0.996725
	3739.9	0.997032		3739.9	0.990442
	3737.9	0.99624		3737.9	0.984955
	3736	0.996895		3736	0.987726
	3734.1	0.998442		3734.1	0.995823
	3732.1	0.999321		3732.1	1
	3730.2	0.999156		3730.2	0.99773
	3728.3	0.998675		3728.3	0.993368
	3726.4	0.99855		3726.4	0.991907
	3724.4	0.998994		3724.4	0.993901
	3722.5	0.999588		3722.5	0.996697
	3720.6	0.99985		3720.6	0.998412
	3718.6	0.999741		3718.6	0.997504
	3716.7	0.99895		3716.7	0.99325
	3714.8	0.998269		3714.8	0.988335
	3712.9	0.998838		3712.9	0.988903
	3710.9	1.00031		3710.9	0.996165
	3709	1.00075		3709	1.00104
	3707.1	1.00041		3707.1	0.999748
	3705.1	0.999889		3705.1	0.995663
	3703.2	1.00003		3703.2	0.994841
	3701.3	1.00051		3701.3	0.99781
	3699.4	1.00045		3699.4	0.999633
	3697.4	1.00038		3697.4	0.998091
	3695.5	1.00014		3695.5	0.994653
	3693.6	0.999969		3693.6	0.990925
	3691.6	0.999964		3691.6	0.990066
	3689.7	1.00009		3689.7	0.994802
	3687.8	1		3687.8	1
	3685.9	0.999398		3685.9	0.999632
	3683.9	0.998222		3683.9	0.994552
	3682	0.996862		3682	0.989058
	3680.1	0.995616		3680.1	0.984466
	3678.1	0.994376		3678.1	0.981807
	3676.2	0.993143		3676.2	0.984162
	3674.3	0.991647		3674.3	0.987891
	3672.4	0.989766		3672.4	0.986771
	3670.4	0.987935		3670.4	0.985932
	3668.5	0.986023		3668.5	0.987364
	3666.6	0.983398		3666.6	0.984906
	3664.6	0.980228		3664.6	0.979049
	3662.7	0.976978		3662.7	0.973761
	3660.8	0.973703		3660.8	0.969326
	3658.9	0.97042		3658.9	0.965395
	3656.9	0.967194		3656.9	0.96298
	3655	0.963955		3655	0.959957
	3653.1	0.960543		3653.1	0.953684
	3651.1	0.957045		3651.1	0.949162
	3649.2	0.953835		3649.2	0.9522
	3647.3	0.950569		3647.3	0.956141
	3645.4	0.946307		3645.4	0.952314
	3643.4	0.941439		3643.4	0.943991
	3641.5	0.936852		3641.5	0.936987
	3639.6	0.93267		3639.6	0.932199
	3637.6	0.928495		3637.6	0.927838
	3635.7	0.924194		3635.7	0.922997
	3633.8	0.919961		3633.8	0.917365
	3631.9	0.916006		3631.9	0.911797
	3629.9	0.912442		3629.9	0.910281
	3628	0.90896		3628	0.912895
	3626.1	0.904686		3626.1	0.911094
	3624.1	0.899703		3624.1	0.903211
	3622.2	0.895058		3622.2	0.895356
	3620.3	0.891315		3620.3	0.8919
	3618.4	0.887932		3618.4	0.891279
	3616.4	0.884137		3616.4	0.888763
	3614.5	0.879976		3614.5	0.884148
	3612.6	0.875844		3612.6	0.879739
	3610.6	0.871914		3610.6	0.876113
	3608.7	0.868319		3608.7	0.873841
	3606.8	0.864857		3606.8	0.871972
	3604.9	0.861096		3604.9	0.868077
	3602.9	0.857142		3602.9	0.863035
	3601	0.853349		3601	0.859166
	3599.1	0.849763		3599.1	0.856113
	3597.1	0.846317		3597.1	0.852941
	3595.2	0.842847		3595.2	0.85005
	3593.3	0.839114		3593.3	0.846656
	3591.3	0.8352		3591.3	0.841639
	3589.4	0.831441		3589.4	0.837299
	3587.5	0.828039		3587.5	0.83635
	3585.6	0.82463		3585.6	0.835771
	3583.6	0.820913		3583.6	0.831987
	3581.7	0.81718		3581.7	0.826691
	3579.8	0.813703		3579.8	0.822285
	3577.8	0.81036		3577.8	0.818848
	3575.9	0.806896		3575.9	0.815532
	3574	0.803163		3574	0.811576
	3572.1	0.799177		3572.1	0.806503
	3570.1	0.795274		3570.1	0.801364
	3568.2	0.792051		3568.2	0.798872
	3566.3	0.789378		3566.3	0.799017
	3564.3	0.786075		3564.3	0.797379
	3562.4	0.781912		3562.4	0.79275
	3560.5	0.777808		3560.5	0.787786
	3558.6	0.774176		3558.6	0.783592
	3556.6	0.77067		3556.6	0.779468
	3554.7	0.767138		3554.7	0.775511
	3552.8	0.763636		3552.8	0.772159
	3550.8	0.759963		3550.8	0.76856
	3548.9	0.755902		3548.9	0.764182
	3547	0.75189		3547	0.760567
	3545.1	0.748606		3545.1	0.758519
	3543.1	0.745877		3543.1	0.75627
	3541.2	0.743047		3541.2	0.75263
	3539.3	0.739915		3539.3	0.748524
	3537.3	0.736756		3537.3	0.745097
	3535.4	0.733814		3535.4	0.742158
	3533.5	0.730997		3533.5	0.738886
	3531.6	0.7281		3531.6	0.735322
	3529.6	0.725064		3529.6	0.732104
	3527.7	0.721846		3527.7	0.729267
	3525.8	0.718543		3525.8	0.726506
	3523.8	0.715643		3523.8	0.724006
	3521.9	0.713261		3521.9	0.721552
	3520	0.710903		3520	0.71866
	3518.1	0.7082		3518.1	0.715498
	3516.1	0.705198		3516.1	0.712326
	3514.2	0.702273		3514.2	0.709211
	3512.3	0.699782		3512.3	0.706355
	3510.3	0.69766		3510.3	0.703957
	3508.4	0.69534		3508.4	0.701487
	3506.5	0.692501		3506.5	0.698485
	3504.6	0.689548		3504.6	0.695733
	3502.6	0.686997		3502.6	0.693735
	3500.7	0.684751		3500.7	0.691578
	3498.8	0.682464		3498.8	0.688894
	3496.8	0.680211		3496.8	0.686346
	3494.9	0.678176		3494.9	0.684093
	3493	0.676222		3493	0.681706
	3491.1	0.674177		3491.1	0.679167
	3489.1	0.672066		3489.1	0.676849
	3487.2	0.670074		3487.2	0.674808
	3485.3	0.668307		3485.3	0.672758
	3483.3	0.666614		3483.3	0.670866
	3481.4	0.664788		3481.4	0.669333
	3479.5	0.66307		3479.5	0.667824
	3477.6	0.661789		3477.6	0.666177
	3475.6	0.660757		3475.6	0.664642
	3473.7	0.659559		3473.7	0.663284
	3471.8	0.657969		3471.8	0.661933
	3469.8	0.656297		3469.8	0.660643
	3467.9	0.655187		3467.9	0.659598
	3466	0.654854		3466	0.658809
	3464.1	0.654765		3464.1	0.658145
	3462.1	0.654405		3462.1	0.657622
	3460.2	0.653939		3460.2	0.657215
	3458.3	0.653805		3458.3	0.656854
	3456.3	0.653928		3456.3	0.656565
	3454.4	0.65398		3454.4	0.656354
	3452.5	0.653883		3452.5	0.656071
	3450.6	0.653676		3450.6	0.655666
	3448.6	0.653622		3448.6	0.655719
	3446.7	0.653946		3446.7	0.656441
	3444.8	0.654384		3444.8	0.656948
	3442.8	0.654766		3442.8	0.657103
	3440.9	0.654961		3440.9	0.657345
	3439	0.654844		3439	0.657643
	3437	0.654791		3437	0.658036
	3435.1	0.655336		3435.1	0.658673
	3433.2	0.656369		3433.2	0.659502
	3431.3	0.657461		3431.3	0.66044
	3429.3	0.658637		3429.3	0.661486
	3427.4	0.660086		3427.4	0.662616
	3425.5	0.661612		3425.5	0.663732
	3423.5	0.662951		3423.5	0.664868
	3421.6	0.664307		3421.6	0.666372
	3419.7	0.665901		3419.7	0.668182
	3417.8	0.667476		3417.8	0.669788
	3415.8	0.66874		3415.8	0.671143
	3413.9	0.669927		3413.9	0.672606
	3412	0.671411		3412	0.674275
	3410	0.673195		3410	0.676039
	3408.1	0.675169		3408.1	0.677845
	3406.2	0.677117		3406.2	0.679612
	3404.3	0.678664		3404.3	0.681296
	3402.3	0.679969		3402.3	0.683062
	3400.4	0.6815		3400.4	0.684778
	3398.5	0.682795		3398.5	0.685541
	3396.5	0.684916		3396.5	0.687441
	3394.6	0.686894		3394.6	0.689573
	3392.7	0.688878		3392.7	0.691842
	3390.8	0.691452		3390.8	0.694439
	3388.8	0.694382		3388.8	0.697042
	3386.9	0.697116		3386.9	0.699521
	3385	0.699776		3385	0.702325
	3383	0.70252		3383	0.70548
	3381.1	0.705359		3381.1	0.70879
	3379.2	0.708355		3379.2	0.712187
	3377.3	0.711531		3377.3	0.715674
	3375.3	0.714785		3375.3	0.719228
	3373.4	0.717972		3373.4	0.722856
	3371.5	0.720985		3371.5	0.726488
	3369.5	0.724037		3369.5	0.730125
	3367.6	0.72752		3367.6	0.733888
	3365.7	0.731477		3365.7	0.737841
	3363.8	0.735492		3363.8	0.741898
	3361.8	0.739314		3361.8	0.74598
	3359.9	0.74314		3359.9	0.750044
	3358	0.747096		3358	0.754052
	3356	0.751044		3356	0.758115
	3354.1	0.754804		3354.1	0.762264
	3352.2	0.75838		3352.2	0.766357
	3350.3	0.762081		3350.3	0.770344
	3348.3	0.766041		3348.3	0.774242
	3346.4	0.769942		3346.4	0.778087
	3344.5	0.773619		3344.5	0.781981
	3342.5	0.777219		3342.5	0.785898
	3340.6	0.780802		3340.6	0.789723
	3338.7	0.784373		3338.7	0.793454
	3336.8	0.788111		3336.8	0.797249
	3334.8	0.792057		3334.8	0.801172
	3332.9	0.795962		3332.9	0.805106
	3331	0.799631		3331	0.808949
	3329	0.803072		3329	0.812705
	3327.1	0.806432		3327.1	0.816431
	3325.2	0.809893		3325.2	0.820124
	3323.3	0.813435		3323.3	0.823716
	3321.3	0.816875		3321.3	0.827175
	3319.4	0.82013		3319.4	0.830519
	3317.5	0.823207		3317.5	0.833698
	3315.5	0.826134		3315.5	0.836669
	3313.6	0.828971		3313.6	0.83956
	3311.7	0.831763		3311.7	0.842542
	3309.8	0.834532		3309.8	0.845687
	3307.8	0.837303		3307.8	0.848901
	3305.9	0.839972		3305.9	0.851806
	3304	0.842424		3304	0.854201
	3302	0.844687		3302	0.856294
	3300.1	0.846797		3300.1	0.858328
	3298.2	0.848826		3298.2	0.860494
	3296.2	0.850818		3296.2	0.86274
	3294.3	0.852731		3294.3	0.864851
	3292.4	0.854569		3292.4	0.866799
	3290.5	0.856346		3290.5	0.868558
	3288.5	0.858006		3288.5	0.870075
	3286.6	0.859534		3286.6	0.871493
	3284.7	0.860994		3284.7	0.872945
	3282.7	0.862427		3282.7	0.874424
	3280.8	0.863778		3280.8	0.875826
	3278.9	0.864982		3278.9	0.877064
	3277	0.866128		3277	0.878302
	3275	0.867391		3275	0.879818
	3273.1	0.868801		3273.1	0.881557
	3271.2	0.870151		3271.2	0.883037
	3269.2	0.871189		3269.2	0.8839
	3267.3	0.871951		3267.3	0.884418
	3265.4	0.872681		3265.4	0.885071
	3263.5	0.873508		3263.5	0.88593
	3261.5	0.874364		3261.5	0.886783
	3259.6	0.875191		3259.6	0.887625
	3257.7	0.875973		3257.7	0.888511
	3255.7	0.876701		3255.7	0.889377
	3253.8	0.877434		3253.8	0.890196
	3251.9	0.878222		3251.9	0.890987
	3250	0.879007		3250	0.891752
	3248	0.879685		3248	0.892393
	3246.1	0.880256		3246.1	0.892916
	3244.2	0.88082		3244.2	0.893478
	3242.2	0.881422		3242.2	0.89404
	3240.3	0.882031		3240.3	0.894532
	3238.4	0.882686		3238.4	0.89513
	3236.5	0.883478		3236.5	0.895988
	3234.5	0.884332		3234.5	0.896928
	3232.6	0.885009		3232.6	0.897555
	3230.7	0.885487		3230.7	0.897814
	3228.7	0.886021		3228.7	0.898136
	3226.8	0.886748		3226.8	0.898777
	3224.9	0.887567		3224.9	0.899503
	3223	0.888397		3223	0.900149
	3221	0.889313		3221	0.900973
	3219.1	0.890344		3219.1	0.902058
	3217.2	0.891369		3217.2	0.903042
	3215.2	0.892398		3215.2	0.903877
	3213.3	0.893529		3213.3	0.904795
	3211.4	0.894677		3211.4	0.905795
	3209.5	0.895839		3209.5	0.906945
	3207.5	0.897088		3207.5	0.908208
	3205.6	0.898335		3205.6	0.909335
	3203.7	0.899528		3203.7	0.910343
	3201.7	0.900648		3201.7	0.911273
	3199.8	0.901712		3199.8	0.912167
	3197.9	0.902847		3197.9	0.913246
	3196	0.904119		3196	0.914518
	3194	0.905404		3194	0.9157
	3192.1	0.906591		3192.1	0.916731
	3190.2	0.907693		3190.2	0.917671
	3188.2	0.908707		3188.2	0.91845
	3186.3	0.909671		3186.3	0.919236
	3184.4	0.910695		3184.4	0.920238
	3182.5	0.911746		3182.5	0.921189
	3180.5	0.9127		3180.5	0.921888
	3178.6	0.913651		3178.6	0.922698
	3176.7	0.914717		3176.7	0.923764
	3174.7	0.915798		3174.7	0.924728
	3172.8	0.916803		3172.8	0.925483
	3170.9	0.917762		3170.9	0.926237
	3169	0.91873		3169	0.927105
	3167	0.919729		3167	0.928032
	3165.1	0.92074		3165.1	0.928908
	3163.2	0.921731		3163.2	0.929732
	3161.2	0.922647		3161.2	0.930545
	3159.3	0.923477		3159.3	0.931331
	3157.4	0.924308		3157.4	0.93212
	3155.5	0.925202		3155.5	0.933002
	3153.5	0.92613		3153.5	0.933917
	3151.6	0.927012		3151.6	0.934621
	3149.7	0.92779		3149.7	0.93504
	3147.7	0.928458		3147.7	0.93536
	3145.8	0.929043		3145.8	0.935714
	3143.9	0.929634		3143.9	0.936159
	3141.9	0.930312		3141.9	0.93677
	3140	0.931019		3140	0.93743
	3138.1	0.931584		3138.1	0.937795
	3136.2	0.931944		3136.2	0.93776
	3134.2	0.932293		3134.2	0.937813
	3132.3	0.93285		3132.3	0.938369
	3130.4	0.933522		3130.4	0.939009
	3128.4	0.93413		3128.4	0.93933
	3126.5	0.934747		3126.5	0.939637
	3124.6	0.935521		3124.6	0.940282
	3122.7	0.936509		3122.7	0.941327
	3120.7	0.937652		3120.7	0.942565
	3118.8	0.938848		3118.8	0.943748
	3116.9	0.940176		3116.9	0.945011
	3114.9	0.941772		3114.9	0.946513
	3113	0.943558		3113	0.948137
	3111.1	0.94543		3111.1	0.949905
	3109.2	0.947436		3109.2	0.951907
	3107.2	0.94962		3107.2	0.953982
	3105.3	0.951895		3105.3	0.956003
	3103.4	0.954224		3103.4	0.95823
	3101.4	0.956761		3101.4	0.960957
	3099.5	0.959486		3099.5	0.963818
	3097.6	0.962173		3097.6	0.966383
	3095.7	0.964849		3095.7	0.969002
	3093.7	0.967601		3093.7	0.971927
	3091.8	0.970305		3091.8	0.974814
	3089.9	0.972883		3089.9	0.977426
	3087.9	0.975392		3087.9	0.97988
	3086	0.977816		3086	0.982242
	3084.1	0.980056		3084.1	0.984392
	3082.2	0.982082		3082.2	0.986345
	3080.2	0.984033		3080.2	0.988369
	3078.3	0.986057		3078.3	0.990471
	3076.4	0.988087		3076.4	0.992277
	3074.4	0.989904		3074.4	0.993637
	3072.5	0.991392		3072.5	0.994764
	3070.6	0.992621		3070.6	0.995792
	3068.7	0.99368		3068.7	0.996688
	3066.7	0.994708		3066.7	0.997522
	3064.8	0.99582		3064.8	0.99838
	3062.9	0.996951		3062.9	0.999188
	3060.9	0.997909		3060.9	0.999777
	3059	0.998586		3059	1.00015
	3057.1	0.999108		3057.1	1.00053
	3055.2	0.999623		3055.2	1.00091
	3053.2	1.00002		3053.2	1.00098
	3051.3	1.00014		3051.3	1.00084
	3049.4	1.00009		3049.4	1.00065
	3047.4	1		3047.4	1.00059
	3045.5	0.999912		3045.5	1.00053
	3043.6	0.99982		3043.6	1.00042
	3041.7	0.999739		3041.7	1.00032
	3039.7	0.99967		3039.7	1.0002
	3037.8	0.999534		3037.8	0.999917
	3035.9	0.99931		3035.9	0.999639
	3033.9	0.999077		3033.9	0.999423
	3032	0.998986		3032	0.999408
	3030.1	0.999085		3030.1	0.99957
	3028.2	0.999142		3028.2	0.999568
	3026.2	0.999046		3026.2	0.999411
	3024.3	0.998927		3024.3	0.999287
	3022.4	0.998821		3022.4	0.99913
	3020.4	0.998704		3020.4	0.998957
	3018.5	0.998573		3018.5	0.998845
	3016.6	0.998351		3016.6	0.998656
	3014.7	0.998058		3014.7	0.998329
	3012.7	0.997865		3012.7	0.998076
	3010.8	0.997894		3010.8	0.998021
	3008.9	0.998089		3008.9	0.997979
	3006.9	0.998334		3006.9	0.997901
	3005	0.998624		3005	0.99806
	3003.1	0.998999		3003.1	0.998541
	3001.1	0.999418		3001.1	0.999166
	2999.2	0.999852		2999.2	0.999839
	2997.3	1		2997.3	1.00009
	2995.4	0.999959		2995.4	1.00012
	2993.4	0.999897		2993.4	1.00011
	2991.5	0.999838		2991.5	1
	2989.6	0.999867		2989.6	0.999702
	2987.6	0.999493		2987.6	0.99888
	2985.7	0.998535		2985.7	0.997611
	2983.8	0.996832		2983.8	0.995629
	2981.9	0.994209		2981.9	0.992649
	2979.9	0.990634		2979.9	0.988527
	2978	0.986072		2978	0.983112
	2976.1	0.980349		2976.1	0.976249
	2974.1	0.973371		2974.1	0.967946
	2972.2	0.965203		2972.2	0.958257
	2970.3	0.955897		2970.3	0.947164
	2968.4	0.94557		2968.4	0.934782
	2966.4	0.934549		2966.4	0.921521
	2964.5	0.923267		2964.5	0.907929
	2962.6	0.9122		2962.6	0.894565
	2960.6	0.901982		2960.6	0.882223
	2958.7	0.89339		2958.7	0.872047
	2956.8	0.887303		2956.8	0.86527
	2954.9	0.884642		2954.9	0.862923
	2952.9	0.88592		2952.9	0.865386
	2951	0.890822		2951	0.872106
	2949.1	0.898392		2949.1	0.882013
	2947.1	0.907546		2947.1	0.89386
	2945.2	0.917187		2945.2	0.906065
	2943.3	0.925989		2943.3	0.916754
	2941.4	0.932559		2941.4	0.924274
	2939.4	0.936134		2939.4	0.927969
	2937.5	0.937004		2937.5	0.92845
	2935.6	0.936175		2935.6	0.92711
	2933.6	0.934741		2933.6	0.925388
	2931.7	0.93348		2931.7	0.924183
	2929.8	0.932822		2929.8	0.923755
	2927.9	0.932954		2927.9	0.924138
	2925.9	0.933917		2925.9	0.925445
	2924	0.935585		2924	0.927553
	2922.1	0.937569		2922.1	0.929905
	2920.1	0.93938		2920.1	0.931893
	2918.2	0.940651		2918.2	0.933128
	2916.3	0.941227		2916.3	0.933479
	2914.4	0.941201		2914.4	0.93309
	2912.4	0.940892		2912.4	0.932369
	2910.5	0.940745		2910.5	0.93197
	2908.6	0.941226		2908.6	0.932625
	2906.6	0.942727		2906.6	0.934881
	2904.7	0.945399		2904.7	0.938835
	2902.8	0.949052		2902.8	0.944078
	2900.9	0.953272		2900.9	0.949931
	2898.9	0.957636		2898.9	0.955731
	2897	0.961811		2897	0.960957
	2895.1	0.965566		2895.1	0.965324
	2893.1	0.968818		2893.1	0.96888
	2891.2	0.971646		2891.2	0.971869
	2889.3	0.974164		2889.3	0.974486
	2887.4	0.976375		2887.4	0.976781
	2885.4	0.978159		2885.4	0.978621
	2883.5	0.979308		2883.5	0.979688
	2881.6	0.979508		2881.6	0.979529
	2879.6	0.978345		2879.6	0.977639
	2877.7	0.975417		2877.7	0.973563
	2875.8	0.970537		2875.8	0.967148
	2873.9	0.96402		2873.9	0.958884
	2871.9	0.956972		2871.9	0.950222
	2870	0.95119		2870	0.943474
	2868.1	0.948373		2868.1	0.940766
	2866.1	0.94923		2866.1	0.942753
	2864.2	0.9532		2864.2	0.948332
	2862.3	0.958792		2862.3	0.955381
	2860.3	0.964311		2860.3	0.961791
	2858.4	0.968682		2858.4	0.966436
	2856.5	0.971795		2856.5	0.969523
	2854.6	0.974205		2854.6	0.972038
	2852.6	0.976591		2852.6	0.974921
	2850.7	0.979383		2850.7	0.978584
	2848.8	0.982597		2848.8	0.982769
	2846.8	0.985945		2846.8	0.98683
	2844.9	0.989109		2844.9	0.990338
	2843	0.991906		2843	0.993297
	2841.1	0.994284		2841.1	0.995777
	2839.1	0.996216		2839.1	0.997661
	2837.2	0.99768		2837.2	0.998878
	2835.3	0.998729		2835.3	0.999597
	2833.3	0.999438		2833.3	0.999971
	2831.4	0.999839		2831.4	1
	2829.5	0.999995		2829.5	0.999939
	2827.6	1		2827.6	0.999882
	2825.6	0.999948		2825.6	0.999793
	2823.7	0.999902		2823.7	0.999734
	2821.8	0.999857		2821.8	0.999635
	2819.8	0.999811		2819.8	0.999585
	2817.9	0.999747		2817.9	0.999537
	2816	0.999897		2816	0.99967
	2814.1	0.999972		2814.1	0.999741
	2812.1	1.00002		2812.1	0.999843
	2810.2	1.00008		2810.2	0.999975
	2808.3	1.0001		2808.3	1.00006
	2806.3	1.0001		2806.3	1.00012
	2804.4	1.00009		2804.4	1.00017
	2802.5	1.00008		2802.5	1.00021
	2800.6	1.00006		2800.6	1.00025
	2798.6	1.00004		2798.6	1.00022
	2796.7	1		2796.7	1.00016
	2794.8	0.999927		2794.8	1
	2792.8	0.999908		2792.8	0.999937
	2790.9	0.99987		2790.9	0.999995
	2789	0.999788		2789	0.999978
	2787.1	0.999755		2787.1	0.999879
	2785.1	0.999698		2785.1	0.999795
	2783.2	0.999635		2783.2	0.999704
	2781.3	0.999698		2781.3	0.999662
	2779.3	0.999797		2779.3	0.999676
	2777.4	0.999881		2777.4	0.999757
	2775.5	0.999905		2775.5	0.99989
	2773.6	0.999871		2773.6	0.999985
	2771.6	0.999779		2771.6	0.999985
	2769.7	0.99964		2769.7	0.999924
	2767.8	0.999521		2767.8	0.999824
	2765.8	0.999468		2765.8	0.999686
	2763.9	0.999464		2763.9	0.999543
	2762	0.999495		2762	0.999476
	2760.1	0.999581		2760.1	0.999538
	2758.1	0.999725		2758.1	0.999659
	2756.2	0.999877		2756.2	0.999754
	2754.3	0.999973		2754.3	0.999831
	2752.3	0.999985		2752.3	0.999924
	2750.4	0.999945		2750.4	1.00001
	2748.5	0.999887		2748.5	1
	2746.6	1.00003		2746.6	1.00016
	2744.6	1.00014		2744.6	1.00019
	2742.7	1.0002		2742.7	1.00019
	2740.8	1.00022		2740.8	1.00019
	2738.8	1.00021		2738.8	1.00016
	2736.9	1.00019		2736.9	1.00008
	2735	1.00015		2735	0.999926
	2733.1	1.0001		2733.1	0.999802
	2731.1	1.00003		2731.1	0.999774
	2729.2	0.99996		2729.2	0.999824
	2727.3	0.999882		2727.3	0.99991
	2725.3	0.999784		2725.3	0.99993
	2723.4	0.999669		2723.4	0.999804
	2721.5	0.999566		2721.5	0.999582
	2719.6	0.999525		2719.6	0.999395
	2717.6	0.999573		2717.6	0.999363
	2715.7	0.999673		2715.7	0.999489
	2713.8	0.999802		2713.8	0.999712
	2711.8	0.999962		2711.8	0.999982
	2709.9	1.00012		2709.9	1.00025
	2708	1.00025		2708	1.00046
	2706	1.00036		2706	1.00061
	2704.1	1.00043		2704.1	1.00063
	2702.2	1.00044		2702.2	1.00058
	2700.3	1.00039		2700.3	1.00048
	2698.3	1.00036		2698.3	1.00038
	2696.4	1.00032		2696.4	1.00034
	2694.5	1.00026		2694.5	1.00034
	2692.5	1.00021		2692.5	1.00032
	2690.6	1.00019		2690.6	1.00028
	2688.7	1.00015		2688.7	1.00023
	2686.8	1.00011		2686.8	1.00018
	2684.8	1.00007		2684.8	1.00011
	2682.9	1.00004		2682.9	1.00002
	2681	0.999996		2681	0.999976
	2679	0.999959		2679	1
	2677.1	0.999978		2677.1	1.00012
	2675.2	0.999995		2675.2	1.00017
	2673.3	1.00004		2673.3	1.00018
	2671.3	1.00011		2671.3	1.00018
	2669.4	1.00017		2669.4	1.00016
	2667.5	1.0002		2667.5	1.00011
	2665.5	1.00017		2665.5	1.00002
	2663.6	1.00009		2663.6	0.999918
	2661.7	1.00001		2661.7	0.999882
	2659.8	0.999965		2659.8	0.999905
	2657.8	0.999944		2657.8	0.999938
	2655.9	0.99996		2655.9	0.999979
	2654	1.00001		2654	1.00002
	2652	1.00002		2652	1.00001
	2650.1	0.99998		2650.1	0.999954
	2648.2	0.999918		2648.2	0.999942
	2646.3	0.999884		2646.3	0.999976
	2644.3	0.999867		2644.3	1
	2642.4	0.999895		2642.4	1.00005
	2640.5	0.999898		2640.5	1.00009
	2638.5	0.999924		2638.5	1.00012
	2636.6	0.999983		2636.6	1.00017
	2634.7	1.00003		2634.7	1.00024
	2632.8	1.00004		2632.8	1.00033
	2630.8	1.00005		2630.8	1.00037
	2628.9	1.00005		2628.9	1.00038
	2627	1.00004		2627	1.00035
	2625	1.00002		2625	1.00027
	2623.1	1		2623.1	1.00017
	2621.2	0.99997		2621.2	1.0001
	2619.3	0.999929		2619.3	1.00009
	2617.3	0.999895		2617.3	1.00009
	2615.4	0.99987		2615.4	1.0001
	2613.5	0.999857		2613.5	1.00008
	2611.5	0.999832		2611.5	1.00004
	2609.6	0.999808		2609.6	1
	2607.7	0.999838		2607.7	1
	2605.8	0.999869		2605.8	1
	2603.8	0.999887		2603.8	1
	2601.9	0.9999		2601.9	1.00001
	2600	0.99995		2600	1.00004
	2598	1.00001		2598	1.00009
	2596.1	1.00005		2596.1	1.00016
	2594.2	1.00008		2594.2	1.0002
	2592.3	1.00008		2592.3	1.00019
	2590.3	1.00006		2590.3	1.00014
	2588.4	1.00001		2588.4	1.00006
	2586.5	0.999957		2586.5	0.999984
	2584.5	0.999915		2584.5	0.999936
	2582.6	0.999884		2582.6	0.999913
	2580.7	0.999879		2580.7	0.999921
	2578.8	0.999904		2578.8	0.999971
	2576.8	0.999922		2576.8	1.00002
	2574.9	0.999905		2574.9	1
	2573	0.999933		2573	1
	2571	0.99994		2571	0.999976
	2569.1	0.999935		2569.1	0.999962
	2567.2	0.999919		2567.2	0.999969
	2565.2	0.999887		2565.2	0.999966
	2563.3	0.999861		2563.3	0.999946
	2561.4	0.999859		2561.4	0.999956
	2559.5	0.999866		2559.5	1.00001
	2557.5	0.999876		2557.5	1.00008
	2555.6	0.999903		2555.6	1.00013
	2553.7	0.999956		2553.7	1.00015
	2551.7	0.999977		2551.7	1.00013
	2549.8	0.999949		2549.8	1.00006
	2547.9	0.999898		2547.9	0.99999
	2546	0.999862		2546	0.999968
	2544	0.999841		2544	0.999985
	2542.1	0.999818		2542.1	0.999986
	2540.2	0.999809		2540.2	0.999955
	2538.2	0.99988		2538.2	1.00004
	2536.3	0.999951		2536.3	1.00013
	2534.4	1.00002		2534.4	1.00019
	2532.5	1.00008		2532.5	1.00021
	2530.5	1.00008		2530.5	1.00021
	2528.6	1.00006		2528.6	1.00018
	2526.7	1.00001		2526.7	1.00015
	2524.7	0.99996		2524.7	1.00012
	2522.8	0.999934		2522.8	1.0001
	2520.9	0.999918		2520.9	1.00006
	2519	0.999908		2519	1.00003
	2517	0.999913		2517	0.999995
	2515.1	0.999918		2515.1	0.999944
	2513.2	0.999901		2513.2	0.999905
	2511.2	0.999886		2511.2	0.999882
	2509.3	0.999871		2509.3	0.999866
	2507.4	0.99985		2507.4	0.999837
	2505.5	0.999843		2505.5	0.999785
	2503.5	0.999914		2503.5	0.9998
	2501.6	1.00001		2501.6	0.999874
	2499.7	1.00006		2499.7	0.999956
	2497.7	1.00007		2497.7	1.00001
	2495.8	1.00005		2495.8	1.00004
	2493.9	1.00001		2493.9	1.00003
	2492	0.99996		2492	1
	2490	0.999943		2490	0.99997
	2488.1	0.999968		2488.1	0.999934
	2486.2	1.00002		2486.2	0.999903
	2484.2	1.00005		2484.2	0.999886
	2482.3	1.00003		2482.3	0.999887
	2480.4	1.00001		2480.4	0.999882
	2478.5	0.999963		2478.5	0.99986
	2476.5	0.999905		2476.5	0.999833
	2474.6	0.999872		2474.6	0.999808
	2472.7	0.999883		2472.7	0.999784
	2470.7	0.999933		2470.7	0.999758
	2468.8	1.00007		2468.8	0.99979
	2466.9	1.00016		2466.9	0.999805
	2465	1.00019		2465	0.999815
	2463	1.00016		2463	0.999839
	2461.1	1.00009		2461.1	0.999869
	2459.2	1.00001		2459.2	0.999894
	2457.2	0.999969		2457.2	0.999923
	2455.3	0.999967		2455.3	0.999949
	2453.4	0.999978		2453.4	0.999951
	2451.5	0.999993		2451.5	0.999931
	2449.5	1.00001		2449.5	0.999913
	2447.6	1		2447.6	0.999875
	2445.7	0.999976		2445.7	0.999864
	2443.7	0.999955		2443.7	0.999878
	2441.8	0.999932		2441.8	0.999874
	2439.9	0.999916		2439.9	0.99986
	2438	0.999897		2438	0.999848
	2436	0.999876		2436	0.99984
	2434.1	0.999856		2434.1	0.99983
	2432.2	0.99976		2432.2	0.999686
	2430.2	0.99957		2430.2	0.999381
	2428.3	0.999353		2428.3	0.999028
	2426.4	0.999302		2426.4	0.99889
	2424.5	0.999503		2424.5	0.999085
	2422.5	0.999792		2422.5	0.99944
	2420.6	0.99997		2420.6	0.999732
	2418.7	1		2418.7	0.999882
	2416.7	0.999971		2416.7	0.999917
	2414.8	0.999953		2414.8	0.999882
	2412.9	0.999952		2412.9	0.999816
	2410.9	0.999948		2410.9	0.999733
	2409	0.999936		2409	0.999622
	2407.1	0.999925		2407.1	0.999476
	2405.2	0.999914		2405.2	0.999329
	2403.2	0.999903		2403.2	0.999193
	2401.3	0.999872		2401.3	0.999046
	2399.4	0.999849		2399.4	0.998907
	2397.4	0.999836		2397.4	0.998792
	2395.5	0.999825		2395.5	0.998667
	2393.6	0.999801		2393.6	0.998471
	2391.7	0.999727		2391.7	0.998153
	2389.7	0.999562		2389.7	0.997643
	2387.8	0.999278		2387.8	0.996834
	2385.9	0.998873		2385.9	0.995643
	2383.9	0.998367		2383.9	0.994114
	2382	0.99781		2382	0.992451
	2380.1	0.997295		2380.1	0.990939
	2378.2	0.99693		2378.2	0.989806
	2376.2	0.996749		2376.2	0.989097
	2374.3	0.99673		2374.3	0.988711
	2372.4	0.996892		2372.4	0.988596
	2370.4	0.997264		2370.4	0.98886
	2368.5	0.997803		2368.5	0.989594
	2366.6	0.998415		2366.6	0.990724
	2364.7	0.999017		2364.7	0.992138
	2362.7	0.999552		2362.7	0.993757
	2360.8	0.999947		2360.8	0.995484
	2358.9	1.00011		2358.9	0.997178
	2356.9	1.00009		2356.9	0.99869
	2355	1.00008		2355	0.999871
	2353.1	0.999863		2353.1	1
	2351.2	0.999247		2351.2	0.998268
	2349.2	0.998341		2349.2	0.99358
	2347.3	0.997763		2347.3	0.989038
	2345.4	0.998111		2345.4	0.988371
	2343.4	0.999097		2343.4	0.991379
	2341.5	0.999831		2341.5	0.99453
	2339.6	1		2339.6	0.996131
	2337.7	0.999903		2337.7	0.996671
	2335.7	0.999782		2335.7	0.996727
	2333.8	0.999725		2333.8	0.996666
	2331.9	0.999768		2331.9	0.996983
	2329.9	0.999887		2329.9	0.997716
	2328	0.999908		2328	0.998143
	2326.1	0.999725		2326.1	0.997905
	2324.2	0.999486		2324.2	0.997609
	2322.2	0.999386		2322.2	0.997889
	2320.3	0.999439		2320.3	0.998549
	2318.4	0.999517		2318.4	0.998959
	2316.4	0.999498		2316.4	0.998855
	2314.5	0.999384		2314.5	0.998564
	2312.6	0.999283		2312.6	0.998483
	2310.7	0.999262		2310.7	0.998598
	2308.7	0.999303		2308.7	0.998696
	2306.8	0.999388		2306.8	0.998724
	2304.9	0.999533		2304.9	0.998759
	2302.9	0.999718		2302.9	0.998893
	2301	0.999877		2301	0.999173
	2299.1	0.99997		2299.1	0.999545
	2297.2	1		2297.2	0.999869
	2295.2	1.00004		2295.2	1.00004
	2293.3	1.00005		2293.3	1.00004
	2291.4	1.00004		2291.4	0.999947
	2289.4	1.00004		2289.4	0.999859
	2287.5	1.00005		2287.5	0.999846
	2285.6	1.00006		2285.6	0.999885
	2283.7	1.00006		2283.7	0.999922
	2281.7	1.00006		2281.7	0.999968
	2279.8	1.00005		2279.8	1.00003
	2277.9	1.00004		2277.9	1.00006
	2275.9	1.00004		2275.9	1.00005
	2274	1.00004		2274	1.00002
	2272.1	1.00003		2272.1	0.99999
	2270.1	1.00003		2270.1	0.999985
	2268.2	1.00002		2268.2	0.999997
	2266.3	1.00001		2266.3	0.999994
	2264.4	1.00001		2264.4	0.99998
	2262.4	1		2262.4	0.999967
	2260.5	1.00002		2260.5	0.99998
	2258.6	1.00003		2258.6	1
	2256.6	1.00004		2256.6	1.00001
	2254.7	1.00003		2254.7	1
	2252.8	1.00003		2252.8	0.999997
	2250.9	1.00004		2250.9	0.999996
	2248.9	1.00004		2248.9	0.999996
	2247	1.00003		2247	0.999962
	2245.1	1.00003		2245.1	0.999914
	2243.1	0.999974		2243.1	0.999896
	2241.2	0.999903		2241.2	0.999914
	2239.3	0.99987		2239.3	0.999954
	2237.4	0.999895		2237.4	0.999984
	2235.4	0.999954		2235.4	0.99998
	2233.5	0.999997		2233.5	0.999966
	2231.6	1		2231.6	0.999901
	2229.6	0.999996		2229.6	0.999857
	2227.7	0.999993		2227.7	0.999855
	2225.8	1.00001		2225.8	0.999886
	2223.9	0.999967		2223.9	0.999936
	2221.9	0.999888		2221.9	0.999985
	2220	0.999833		2220	0.999995
	2218.1	0.999823		2218.1	0.999991
	2216.1	0.999851		2216.1	0.999994
	2214.2	0.999905		2214.2	0.999997
	2212.3	0.99997		2212.3	0.999999
	2210.4	1.00001		2210.4	0.999966
	2208.4	1		2208.4	0.999924
	2206.5	1		2206.5	0.999916
	2204.6	1		2204.6	0.999959
	2202.6	1		2202.6	1
	2200.7	0.999991		2200.7	1
	2198.8	0.999987		2198.8	0.999997
	2196.9	0.999996		2196.9	1
	2194.9	0.999998		2194.9	1
	2193	0.99999		2193	1
	2191.1	0.999963		2191.1	0.999969
	2189.1	0.999934		2189.1	0.999899
	2187.2	0.999938		2187.2	0.999837
	2185.3	0.999974		2185.3	0.999842
	2183.4	0.999996		2183.4	0.999903
	2181.4	0.999998		2181.4	0.999969
	2179.5	1		2179.5	0.999994
	2177.6	0.999994		2177.6	0.999996
	2175.6	0.99998		2175.6	1
	2173.7	0.999914		2173.7	0.999966
	2171.8	0.999809		2171.8	0.999848
	2169.9	0.999783		2169.9	0.999798
	2167.9	0.999875		2167.9	0.999889
	2166	0.99997		2166	0.999986
	2164.1	0.999999		2164.1	1.00001
	2162.1	0.999995		2162.1	1
	2160.2	0.999995		2160.2	1.00001
	2158.3	0.999996		2158.3	1.00001
	2156.4	0.999961		2156.4	0.999979
	2154.4	0.999944		2154.4	0.999983
	2152.5	0.999931		2152.5	0.999981
	2150.6	0.999918		2150.6	0.99994
	2148.6	0.99988		2148.6	0.999841
	2146.7	0.99986		2146.7	0.999755
	2144.8	0.999919		2144.8	0.999842
	2142.9	0.999998		2142.9	1
	2140.9	1		2140.9	1.00001
	2139	0.999955		2139	0.999871
	2137.1	0.999903		2137.1	0.999784
	2135.1	0.99993		2135.1	0.999864
	2133.2	0.999995		2133.2	0.999997
	2131.3	1.00002		2131.3	1.00005
	2129.4	1.00001		2129.4	1.00002
	2127.4	0.99996		2127.4	0.999982
	2125.5	0.999929		2125.5	0.999975
	2123.6	0.99994		2123.6	0.999996
	2121.6	0.999968		2121.6	0.999992
	2119.7	0.999974		2119.7	1
	2117.8	0.99998		2117.8	0.999937
	2115.8	0.999914		2115.8	0.999826
	2113.9	0.99991		2113.9	0.999847
	2112	0.999973		2112	0.999945
	2110.1	1		2110.1	0.999985
	2108.1	0.999998		2108.1	1.00002
	2106.2	1.00001		2106.2	1.00006
	2104.3	1.00003		2104.3	1.00007
	2102.3	1.00004		2102.3	1.00006
	2100.4	1.00005		2100.4	1.00002
	2098.5	1.00005		2098.5	0.999981
	2096.6	0.999996		2096.6	0.999952
	2094.6	0.999915		2094.6	0.999906
	2092.7	0.999848		2092.7	0.999849
	2090.8	0.99984		2090.8	0.999852
	2088.8	0.999882		2088.8	0.99989
	2086.9	0.999946		2086.9	0.999891
	2085	0.999998		2085	0.999858
	2083.1	1.00001		2083.1	0.999852
	2081.1	1.00001		2081.1	0.999885
	2079.2	0.99998		2079.2	0.999947
	2077.3	0.999966		2077.3	0.99999
	2075.3	0.999973		2075.3	1
	2073.4	1.00001		2073.4	0.99999
	2071.5	1.00005		2071.5	0.999892
	2069.6	1.00006		2069.6	0.999686
	2067.6	1.00005		2067.6	0.999532
	2065.7	1.00008		2065.7	0.999697
	2063.8	1.00008		2063.8	0.999991
	2061.8	1.00005		2061.8	1.00008
	2059.9	1.00002		2059.9	1.00009
	2058	1.00003		2058	1.00011
	2056.1	1.00003		2056.1	1.00008
	2054.1	1.00001		2054.1	0.999931
	2052.2	1		2052.2	0.99977
	2050.3	1.00002		2050.3	0.999644
	2048.3	1.00003		2048.3	0.999591
	2046.4	1.00003		2046.4	0.999587
	2044.5	1.00001		2044.5	0.99962
	2042.6	1.00004		2042.6	0.99979
	2040.6	1.00008		2040.6	1
	2038.7	1.00007		2038.7	1.00001
	2036.8	1		2036.8	0.99982
	2034.8	0.999933		2034.8	0.999656
	2032.9	0.999907		2032.9	0.999556
	2031	0.999879		2031	0.999436
	2029.1	0.999708		2029.1	0.999171
	2027.1	0.999446		2027.1	0.998869
	2025.2	0.999385		2025.2	0.998861
	2023.3	0.999556		2023.3	0.999118
	2021.3	0.999712		2021.3	0.999257
	2019.4	0.99981		2019.4	0.999362
	2017.5	0.999912		2017.5	0.999755
	2015.6	0.999924		2015.6	1
	2013.6	0.999887		2013.6	0.999857
	2011.7	0.999885		2011.7	0.999597
	2009.8	0.999907		2009.8	0.999568
	2007.8	0.999939		2007.8	0.999724
	2005.9	0.999976		2005.9	0.999944
	2004	0.999983		2004	1.00008
	2002.1	0.999958		2002.1	1.00009
	2000.1	0.999917		2000.1	1.00003
	1998.2	0.999873		1998.2	0.999853
	1996.3	0.999757		1996.3	0.999314
	1994.3	0.999651		1994.3	0.998815
	1992.4	0.999736		1992.4	0.999181
	1990.5	0.99994		1990.5	0.999987
	1988.6	1.00005		1988.6	1.00027
	1986.6	1.00005		1986.6	1.00021
	1984.7	0.999954		1984.7	0.999995
	1982.8	0.999882		1982.8	0.999819
	1980.8	0.999863		1980.8	0.999715
	1978.9	0.999867		1978.9	0.999612
	1977	0.999895		1977	0.999537
	1975	0.999923		1975	0.999517
	1973.1	0.999933		1973.1	0.999415
	1971.2	0.999878		1971.2	0.999081
	1969.3	0.999834		1969.3	0.99895
	1967.3	0.999907		1967.3	0.999522
	1965.4	0.999941		1965.4	1
	1963.5	0.999884		1963.5	0.99979
	1961.5	0.999936		1961.5	0.999502
	1959.6	1.00002		1959.6	0.999464
	1957.7	1.00001		1957.7	0.999368
	1955.8	0.99993		1955.8	0.999254
	1953.8	0.999869		1953.8	0.999215
	1951.9	0.999813		1951.9	0.999102
	1950	0.999778		1950	0.998897
	1948	0.999785		1948	0.99866
	1946.1	0.999776		1946.1	0.998373
	1944.2	0.999806		1944.2	0.998591
	1942.3	0.999896		1942.3	0.999583
	1940.3	0.999916		1940.3	1
	1938.4	0.999857		1938.4	0.999551
	1936.5	0.999834		1936.5	0.999061
	1934.5	0.999904		1934.5	0.999036
	1932.6	0.999975		1932.6	0.999197
	1930.7	1		1930.7	0.999338
	1928.8	1.00001		1928.8	0.999306
	1926.8	0.999959		1926.8	0.998987
	1924.9	0.999992		1924.9	0.998972
	1923	1.0001		1923	0.999527
	1921	1.00007		1921	0.999596
	1919.1	1.00008		1919.1	0.99962
	1917.2	1.00015		1917.2	1.00029
	1915.3	1.00001		1915.3	1.00021
	1913.3	0.999752		1913.3	0.999126
	1911.4	0.999737		1911.4	0.99874
	1909.5	0.999918		1909.5	0.999443
	1907.5	0.999977		1907.5	1
	1905.6	0.999986		1905.6	0.999916
	1903.7	0.999982		1903.7	0.999566
	1901.8	0.999994		1901.8	0.999256
	1899.8	0.999962		1899.8	0.998819
	1897.9	0.999915		1897.9	0.998423
	1896	0.999872		1896	0.998409
	1894	0.999776		1894	0.998371
	1892.1	0.999744		1892.1	0.99815
	1890.2	0.999936		1890.2	0.998693
	1888.3	1.00005		1888.3	0.999507
	1886.3	0.999889		1886.3	0.999279
	1884.4	0.999714		1884.4	0.998586
	1882.5	0.999657		1882.5	0.998232
	1880.5	0.999635		1880.5	0.998075
	1878.6	0.999575		1878.6	0.997923
	1876.7	0.999444		1876.7	0.997673
	1874.8	0.999242		1874.8	0.997016
	1872.8	0.999078		1872.8	0.995919
	1870.9	0.999248		1870.9	0.99582
	1869	0.999758		1869	0.99793
	1867	1		1867	1
	1865.1	0.999892		1865.1	0.999862
	1863.2	0.999575		1863.2	0.998394
	1861.3	0.99947		1861.3	0.997619
	1859.3	0.999521		1859.3	0.997621
	1857.4	0.999609		1857.4	0.997777
	1855.5	0.999689		1855.5	0.99777
	1853.5	0.999733		1853.5	0.997577
	1851.6	0.999758		1851.6	0.997227
	1849.7	0.999788		1849.7	0.99672
	1847.8	0.999773		1847.8	0.996238
	1845.8	0.999803		1845.8	0.99691
	1843.9	0.99994		1843.9	0.999081
	1842	0.999929		1842	1
	1840	0.999603		1840	0.998792
	1838.1	0.999395		1838.1	0.997541
	1836.2	0.999302		1836.2	0.997071
	1834.3	0.999202		1834.3	0.996417
	1832.3	0.999403		1832.3	0.996297
	1830.4	0.999924		1830.4	0.99802
	1828.5	1.0001		1828.5	0.99989
	1826.5	1.00011		1826.5	1.00028
	1824.6	1.00012		1824.6	1.00032
	1822.7	1.00008		1822.7	1.00012
	1820.7	0.999814		1820.7	0.998984
	1818.8	0.999506		1818.8	0.9979
	1816.9	0.999423		1816.9	0.997626
	1815	0.999588		1815	0.997772
	1813	0.99984		1813	0.998219
	1811.1	1.00001		1811.1	0.999231
	1809.2	0.999906		1809.2	0.999972
	1807.2	0.999741		1807.2	0.999436
	1805.3	0.999319		1805.3	0.997752
	1803.4	0.99883		1803.4	0.996247
	1801.5	0.998753		1801.5	0.99645
	1799.5	0.999126		1799.5	0.997762
	1797.6	0.999351		1797.6	0.997786
	1795.7	0.99935		1795.7	0.996545
	1793.7	0.999642		1793.7	0.996907
	1791.8	1.00012		1791.8	0.999491
	1789.9	1.00002		1789.9	1.00035
	1788	0.999261		1788	0.998172
	1786	0.998622		1786	0.995906
	1784.1	0.998691		1784.1	0.995631
	1782.2	0.9993		1782.2	0.99671
	1780.2	0.999624		1780.2	0.997553
	1778.3	0.999282		1778.3	0.996832
	1776.4	0.998824		1776.4	0.994961
	1774.5	0.998923		1774.5	0.994628
	1772.5	0.999377		1772.5	0.99735
	1770.6	0.999406		1770.6	0.999914
	1768.7	0.998923		1768.7	0.999835
	1766.7	0.998624		1766.7	0.998096
	1764.8	0.998792		1764.8	0.996465
	1762.9	0.999226		1762.9	0.996355
	1761	0.999554		1761	0.997515
	1759	0.999572		1759	0.998001
	1757.1	0.999465		1757.1	0.997673
	1755.2	0.999221		1755.2	0.996577
	1753.2	0.998984		1753.2	0.995057
	1751.3	0.999163		1751.3	0.99565
	1749.4	0.999736		1749.4	0.9987
	1747.5	0.999862		1747.5	1.00022
	1745.5	0.999889		1745.5	0.999295
	1743.6	0.999855		1743.6	0.997658
	1741.7	0.99991		1741.7	0.996986
	1739.7	0.999836		1739.7	0.996697
	1737.8	0.999617		1737.8	0.995066
	1735.9	0.999488		1735.9	0.993857
	1734	0.999802		1734	0.996611
	1732	1		1732	0.999957
	1730.1	0.999918		1730.1	1
	1728.2	0.999274		1728.2	0.997637
	1726.2	0.998596		1726.2	0.995367
	1724.3	0.998073		1724.3	0.993818
	1722.4	0.997742		1722.4	0.992203
	1720.5	0.997757		1720.5	0.990835
	1718.5	0.997893		1718.5	0.992417
	1716.6	0.997377		1716.6	0.996739
	1714.7	0.995922		1714.7	0.998272
	1712.7	0.993936		1712.7	0.995265
	1710.8	0.992053		1710.8	0.990949
	1708.9	0.990582		1708.9	0.987942
	1707	0.989054		1707	0.986581
	1705	0.986971		1705	0.985109
	1703.1	0.984701		1703.1	0.98241
	1701.2	0.982379		1701.2	0.980923
	1699.2	0.979147		1699.2	0.981295
	1697.3	0.974796		1697.3	0.980508
	1695.4	0.969592		1695.4	0.977417
	1693.5	0.964253		1693.5	0.972
	1691.5	0.959273		1691.5	0.965466
	1689.6	0.954553		1689.6	0.959581
	1687.7	0.950181		1687.7	0.954687
	1685.7	0.945395		1685.7	0.951589
	1683.8	0.938368		1683.8	0.949566
	1681.9	0.930069		1681.9	0.944117
	1679.9	0.922506		1679.9	0.934854
	1678	0.915458		1678	0.925442
	1676.1	0.907488		1676.1	0.917479
	1674.2	0.898352		1674.2	0.909955
	1672.2	0.888787		1672.2	0.901641
	1670.3	0.877733		1670.3	0.892291
	1668.4	0.864933		1668.4	0.881255
	1666.4	0.852911		1666.4	0.868596
	1664.5	0.841685		1664.5	0.855736
	1662.6	0.829378		1662.6	0.843006
	1660.7	0.816699		1660.7	0.829627
	1658.7	0.805856		1658.7	0.81592
	1656.8	0.796992		1656.8	0.802989
	1654.9	0.786841		1654.9	0.789895
	1652.9	0.772522		1652.9	0.774275
	1651	0.758578		1651	0.757191
	1649.1	0.74723		1649.1	0.74022
	1647.2	0.73352		1647.2	0.720634
	1645.2	0.71709		1645.2	0.698541
	1643.3	0.702074		1643.3	0.677359
	1641.4	0.689106		1641.4	0.658154
	1639.4	0.6771		1639.4	0.640611
	1637.5	0.664417		1637.5	0.623375
	1635.6	0.649662		1635.6	0.604695
	1633.7	0.635608		1633.7	0.58655
	1631.7	0.624647		1631.7	0.571146
	1629.8	0.615385		1629.8	0.557598
	1627.9	0.606672		1627.9	0.545047
	1625.9	0.599079		1625.9	0.533987
	1624	0.593272		1624	0.525075
	1622.1	0.589268		1622.1	0.518309
	1620.2	0.587536		1620.2	0.514383
	1618.2	0.589493		1618.2	0.515761
	1616.3	0.595854		1616.3	0.523898
	1614.4	0.604418		1614.4	0.53534
	1612.4	0.614124		1612.4	0.54828
	1610.5	0.626833		1610.5	0.565651
	1608.6	0.642762		1608.6	0.587909
	1606.7	0.659623		1606.7	0.611489
	1604.7	0.675841		1604.7	0.633882
	1602.8	0.691289		1602.8	0.654931
	1600.9	0.705612		1600.9	0.674118
	1598.9	0.718141		1598.9	0.690452
	1597	0.728779		1597	0.703966
	1595.1	0.737429		1595.1	0.714736
	1593.2	0.743552		1593.2	0.722061
	1591.2	0.747068		1591.2	0.725963
	1589.3	0.748762		1589.3	0.727799
	1587.4	0.749816		1587.4	0.729291
	1585.4	0.751377		1585.4	0.731851
	1583.5	0.75418		1583.5	0.736156
	1581.6	0.75824		1581.6	0.741756
	1579.7	0.763548		1579.7	0.748729
	1577.7	0.771023		1577.7	0.759782
	1575.8	0.78041		1575.8	0.775041
	1573.9	0.78836		1573.9	0.787085
	1571.9	0.794849		1571.9	0.795229
	1570	0.802921		1570	0.805863
	1568.1	0.811636		1568.1	0.817435
	1566.2	0.818161		1566.2	0.824091
	1564.2	0.822641		1564.2	0.825995
	1562.3	0.826406		1562.3	0.826082
	1560.4	0.83146		1560.4	0.828972
	1558.4	0.837847		1558.4	0.835786
	1556.5	0.842319		1556.5	0.839221
	1554.6	0.846176		1554.6	0.839937
	1552.7	0.852664		1552.7	0.844075
	1550.7	0.862913		1550.7	0.853907
	1548.8	0.87554		1548.8	0.866936
	1546.9	0.888823		1546.9	0.880304
	1544.9	0.90348		1544.9	0.895447
	1543	0.921314		1543	0.915943
	1541.1	0.943225		1541.1	0.943818
	1539.1	0.964227		1539.1	0.970245
	1537.2	0.976109		1537.2	0.981148
	1535.3	0.983301		1535.3	0.985091
	1533.4	0.991308		1533.4	0.992535
	1531.4	0.997676		1531.4	0.999198
	1529.5	0.999579		1529.5	1
	1527.6	0.997491		1527.6	0.997674
	1525.6	0.991015		1525.6	0.991418
	1523.7	0.978093		1523.7	0.977119
	1521.8	0.95683		1521.8	0.951762
	1519.9	0.93286		1519.9	0.921203
	1517.9	0.915806		1517.9	0.896557
	1516	0.907654		1516	0.881459
	1514.1	0.906235		1514.1	0.87453
	1512.1	0.909312		1512.1	0.873553
	1510.2	0.916201		1510.2	0.878805
	1508.3	0.929221		1508.3	0.895666
	1506.4	0.947547		1506.4	0.922902
	1504.4	0.960901		1504.4	0.940874
	1502.5	0.967632		1502.5	0.946296
	1500.6	0.973976		1500.6	0.951063
	1498.6	0.982302		1498.6	0.96042
	1496.7	0.990282		1496.7	0.970557
	1494.8	0.995191		1494.8	0.975467
	1492.9	0.99748		1492.9	0.975587
	1490.9	0.999052		1490.9	0.975995
	1489	1		1489	0.977796
	1487.1	0.999333		1487.1	0.97691
	1485.1	0.996859		1485.1	0.971978
	1483.2	0.993194		1483.2	0.965309
	1481.3	0.988345		1481.3	0.958163
	1479.4	0.98203		1479.4	0.949895
	1477.4	0.973791		1477.4	0.939679
	1475.5	0.962113		1475.5	0.926551
	1473.6	0.945037		1473.6	0.908934
	1471.6	0.924374		1471.6	0.887311
	1469.7	0.906281		1469.7	0.86638
	1467.8	0.892978		1467.8	0.849836
	1465.9	0.882504		1465.9	0.838084
	1463.9	0.873597		1463.9	0.829593
	1462	0.866452		1462	0.822495
	1460.1	0.860266		1460.1	0.817138
	1458.1	0.852802		1458.1	0.815183
	1456.2	0.844068		1456.2	0.81552
	1454.3	0.837324		1454.3	0.814408
	1452.4	0.833945		1452.4	0.812848
	1450.4	0.834273		1450.4	0.814889
	1448.5	0.838722		1448.5	0.822559
	1446.6	0.846551		1446.6	0.834183
	1444.6	0.855909		1444.6	0.846509
	1442.7	0.865665		1442.7	0.858378
	1440.8	0.875343		1440.8	0.869925
	1438.9	0.885369		1438.9	0.882773
	1436.9	0.896501		1436.9	0.898913
	1435	0.906598		1435	0.914028
	1433.1	0.913456		1433.1	0.923224
	1431.1	0.918868		1431.1	0.929853
	1429.2	0.924312		1429.2	0.936702
	1427.3	0.929245		1427.3	0.942305
	1425.4	0.933693		1425.4	0.946635
	1423.4	0.937787		1423.4	0.950327
	1421.5	0.941209		1421.5	0.95331
	1419.6	0.944272		1419.6	0.956848
	1417.6	0.946484		1417.6	0.959829
	1415.7	0.946669		1415.7	0.958825
	1413.8	0.944622		1413.8	0.953918
	1411.9	0.940349		1411.9	0.946609
	1409.9	0.933748		1409.9	0.937116
	1408	0.925237		1408	0.9258
	1406.1	0.915508		1406.1	0.91377
	1404.1	0.905975		1404.1	0.902457
	1402.2	0.899186		1402.2	0.894013
	1400.3	0.897002		1400.3	0.890815
	1398.4	0.899944		1398.4	0.894071
	1396.4	0.907499		1396.4	0.902944
	1394.5	0.91747		1394.5	0.914264
	1392.6	0.925278		1392.6	0.921987
	1390.6	0.925779		1390.6	0.920362
	1388.7	0.915247		1388.7	0.906626
	1386.8	0.898017		1386.8	0.886717
	1384.8	0.891733		1384.8	0.880049
	1382.9	0.909246		1382.9	0.900202
	1381	0.942531		1381	0.937714
	1379.1	0.973191		1379.1	0.971625
	1377.1	0.991796		1377.1	0.991578
	1375.2	0.999937		1375.2	1
	1373.3	1		1373.3	0.999387
	1371.3	0.993771		1371.3	0.99062
	1369.4	0.985252		1369.4	0.979192
	1367.5	0.980344		1367.5	0.972645
	1365.6	0.982209		1365.6	0.974368
	1363.6	0.988905		1363.6	0.981856
	1361.7	0.995633		1361.7	0.989244
	1359.8	0.999099		1359.8	0.992186
	1357.8	0.999547		1357.8	0.991405
	1355.9	0.998196		1355.9	0.989239
	1354	0.995355		1354	0.986394
	1352.1	0.99079		1352.1	0.982599
	1350.1	0.984557		1350.1	0.977861
	1348.2	0.977585		1348.2	0.972416
	1346.3	0.971546		1346.3	0.96654
	1344.3	0.967559		1344.3	0.96066
	1342.4	0.965299		1342.4	0.955581
	1340.5	0.963742		1340.5	0.952375
	1338.6	0.962252		1338.6	0.951321
	1336.6	0.961214		1336.6	0.952128
	1334.7	0.961173		1334.7	0.954736
	1332.8	0.962066		1332.8	0.95904
	1330.8	0.963189		1330.8	0.964044
	1328.9	0.963568		1328.9	0.968177
	1327	0.96251		1327	0.970318
	1325.1	0.959903		1325.1	0.970303
	1323.1	0.956217		1323.1	0.968789
	1321.2	0.952081		1321.2	0.966682
	1319.3	0.947864		1319.3	0.964462
	1317.3	0.943761		1317.3	0.961928
	1315.4	0.940123		1315.4	0.959027
	1313.5	0.937039		1313.5	0.955843
	1311.6	0.934234		1311.6	0.952058
	1309.6	0.931486		1309.6	0.947401
	1307.7	0.928752		1307.7	0.942045
	1305.8	0.92607		1305.8	0.936272
	1303.8	0.923502		1303.8	0.93039
	1301.9	0.921153		1301.9	0.924838
	1300	0.91917		1300	0.92003
	1298.1	0.917706		1298.1	0.916277
	1296.1	0.916862		1296.1	0.913718
	1294.2	0.916575		1294.2	0.91213
	1292.3	0.916662		1292.3	0.911061
	1290.3	0.916987		1290.3	0.91018
	1288.4	0.917432		1288.4	0.909299
	1286.5	0.917778		1286.5	0.908166
	1284.6	0.917821		1284.6	0.906623
	1282.6	0.917509		1282.6	0.90478
	1280.7	0.916923		1280.7	0.902852
	1278.8	0.916205		1278.8	0.901042
	1276.8	0.915435		1276.8	0.899451
	1274.9	0.914668		1274.9	0.898152
	1273	0.914083		1273	0.897454
	1271.1	0.913929		1271.1	0.897794
	1269.1	0.914527		1269.1	0.899588
	1267.2	0.916192		1267.2	0.90318
	1265.3	0.919104		1265.3	0.908708
	1263.3	0.923056		1263.3	0.91572
	1261.4	0.927658		1261.4	0.923472
	1259.5	0.932544		1259.5	0.931163
	1257.6	0.937404		1257.6	0.938151
	1255.6	0.942019		1255.6	0.944227
	1253.7	0.946191		1253.7	0.949271
	1251.8	0.949682		1251.8	0.953047
	1249.8	0.952243		1249.8	0.955342
	1247.9	0.953821		1247.9	0.956167
	1246	0.954537		1246	0.95573
	1244	0.954663		1244	0.954445
	1242.1	0.95449		1242.1	0.952765
	1240.2	0.954171		1240.2	0.950997
	1238.3	0.953767		1238.3	0.949345
	1236.3	0.953353		1236.3	0.947917
	1234.4	0.952994		1234.4	0.946742
	1232.5	0.952692		1232.5	0.945767
	1230.5	0.952372		1230.5	0.944863
	1228.6	0.951955		1228.6	0.943894
	1226.7	0.95144		1226.7	0.942816
	1224.8	0.950872		1224.8	0.941674
	1222.8	0.950217		1222.8	0.940465
	1220.9	0.949461		1220.9	0.939256
	1219	0.948808		1219	0.938349
	1217	0.948592		1217	0.938089
	1215.1	0.948943		1215.1	0.938476
	1213.2	0.949627		1213.2	0.939063
	1211.3	0.9502		1211.3	0.939181
	1209.3	0.950192		1209.3	0.9382
	1207.4	0.94938		1207.4	0.936
	1205.5	0.947991		1205.5	0.933255
	1203.5	0.94654		1203.5	0.930995
	1201.6	0.945519		1201.6	0.929985
	1199.7	0.945212		1199.7	0.930489
	1197.8	0.945586		1197.8	0.932174
	1195.8	0.946601		1195.8	0.934549
	1193.9	0.947894		1193.9	0.936829
	1192	0.948964		1192	0.938345
	1190	0.949404		1190	0.938673
	1188.1	0.949015		1188.1	0.937673
	1186.2	0.947844		1186.2	0.935626
	1184.3	0.946119		1184.3	0.933098
	1182.3	0.94425		1182.3	0.930754
	1180.4	0.942737		1180.4	0.929248
	1178.5	0.941782		1178.5	0.928737
	1176.5	0.941186		1176.5	0.928736
	1174.6	0.940817		1174.6	0.928841
	1172.7	0.94091		1172.7	0.929213
	1170.8	0.941889		1170.8	0.930401
	1168.8	0.944115		1168.8	0.93297
	1166.9	0.94758		1166.9	0.937
	1165	0.951829		1165	0.942009
	1163	0.956404		1163	0.947505
	1161.1	0.961168		1161.1	0.953309
	1159.2	0.966221		1159.2	0.959474
	1157.3	0.971581		1157.3	0.965985
	1155.3	0.977055		1155.3	0.972597
	1153.4	0.982393		1153.4	0.97901
	1151.5	0.987363		1151.5	0.98496
	1149.5	0.991743		1149.5	0.990224
	1147.6	0.995332		1147.6	0.994587
	1145.7	0.99798		1145.7	0.997829
	1143.8	0.999598		1143.8	0.999732
	1141.8	1		1141.8	1
	1139.9	0.998916		1139.9	0.998396
	1138	0.996121		1138	0.9947
	1136	0.991803		1136	0.989171
	1134.1	0.986496		1134.1	0.98243
	1132.2	0.980875		1132.2	0.975312
	1130.3	0.975586		1130.3	0.968633
	1128.3	0.971036		1128.3	0.962893
	1126.4	0.967207		1126.4	0.958081
	1124.5	0.963998		1124.5	0.954083
	1122.5	0.961683		1122.5	0.95129
	1120.6	0.960647		1120.6	0.950325
	1118.7	0.961008		1118.7	0.951434
	1116.8	0.96262		1116.8	0.954343
	1114.8	0.965116		1114.8	0.958378
	1112.9	0.967934		1112.9	0.962629
	1111	0.970427		1111	0.966137
	1109	0.971966		1109	0.968034
	1107.1	0.972113		1107.1	0.967767
	1105.2	0.970908		1105.2	0.965467
	1103.3	0.968953		1103.3	0.962125
	1101.3	0.967193		1101.3	0.959227
	1099.4	0.966481		1099.4	0.958046
	1097.5	0.967229		1097.5	0.959116
	1095.5	0.969333		1095.5	0.962189
	1093.6	0.972378		1093.6	0.966597
	1091.7	0.976018		1091.7	0.971718
	1089.7	0.980017		1089.7	0.977141
	1087.8	0.984075		1087.8	0.982508
	1085.9	0.987848		1085.9	0.987424
	1084	0.991003		1084	0.991594
	1082	0.993274		1082	0.994799
	1080.1	0.994601		1080.1	0.996804
	1078.2	0.995113		1078.2	0.997495
	1076.2	0.994915		1076.2	0.996925
	1074.3	0.99406		1074.3	0.99523
	1072.4	0.992678		1072.4	0.992725
	1070.5	0.990941		1070.5	0.989845
	1068.5	0.989022		1068.5	0.98694
	1066.6	0.987206		1066.6	0.984299
	1064.7	0.985793		1064.7	0.982176
	1062.7	0.984943		1062.7	0.980782
	1060.8	0.984808		1060.8	0.980433
	1058.9	0.98554		1058.9	0.981394
	1057	0.987073		1057	0.983583
	1055	0.989149		1055	0.986627
	1053.1	0.991473		1053.1	0.990021
	1051.2	0.993769		1051.2	0.993256
	1049.2	0.995806		1049.2	0.995966
	1047.3	0.997473		1047.3	0.99797
	1045.4	0.998753		1045.4	0.999244
	1043.5	0.999603		1043.5	0.999861
	1041.5	1		1041.5	1
	1039.6	1.00008		1039.6	1.0001
	1037.7	1.00018		1037.7	1.00022
	1035.7	1.00015		1035.7	1.00034
	1033.8	0.999863		1033.8	1.00041
	1031.9	0.999319		1031.9	1.00005
	1030	0.998586		1030	0.999229
	1028	0.997699		1028	0.998017
	1026.1	0.996579		1026.1	0.996497
	1024.2	0.995099		1024.2	0.994776
	1022.2	0.99319		1022.2	0.992871
	1020.3	0.990822		1020.3	0.99061
	1018.4	0.987812		1018.4	0.987587
	1016.5	0.983976		1016.5	0.983475
	1014.5	0.979805		1014.5	0.978772
	1012.6	0.976602		1012.6	0.975112
	1010.7	0.975421		1010.7	0.973982
	1008.7	0.975931		1008.7	0.975
	1006.8	0.976833		1006.8	0.976444
	1004.9	0.977363		1004.9	0.977334
	1003	0.977717		1003	0.977856
	1001	0.978161		1001	0.978256
	999.1	0.978589		999.1	0.97842
	997.2	0.97891		997.2	0.978231
	995.2	0.979263		995.2	0.977824
	993.3	0.979822		993.3	0.977512
	991.4	0.980707		991.4	0.977639
	989.5	0.981999		989.5	0.978537
	987.5	0.983666		987.5	0.980328
	985.6	0.985636		985.6	0.982864
	983.7	0.987931		983.7	0.985931
	981.7	0.99048		981.7	0.989235
	979.8	0.99302		979.8	0.992384
	977.9	0.99532		977.9	0.995099
	976	0.997279		976	0.997274
	974	0.99881		974	0.998849
	972.1	0.999769		972.1	0.999699
	970.2	1		970.2	0.999832
	968.2	1.0001		968.2	1
	966.3	0.999996		966.3	0.999677
	964.4	0.999411		964.4	0.998657
	962.5	0.998611		962.5	0.997352
	960.5	0.997959		960.5	0.996383
	958.6	0.997856		958.6	0.996332
	956.7	0.998474		956.7	0.997307
	954.7	0.999502		954.7	0.998761
	952.8	1.00041		952.8	1.00002
	950.9	1.00094		950.9	1.0008
	948.9	1.00104		948.9	1.00102
	947	1.00111		947	1.00056
	945.1	1.00045		945.1	0.999
	943.2	0.998879		943.2	0.996184
	941.2	0.996378		941.2	0.992286
	939.3	0.993239		939.3	0.987825
	937.4	0.989996		937.4	0.983474
	935.4	0.987187		935.4	0.979842
	933.5	0.985156		933.5	0.977408
	931.6	0.98409		931.6	0.976511
	929.7	0.98399		929.7	0.977103
	927.7	0.984631		927.7	0.978733
	925.8	0.98567		925.8	0.980815
	923.9	0.986817		923.9	0.982863
	921.9	0.987936		921.9	0.984692
	920	0.989105		920	0.986456
	918.1	0.990609		918.1	0.988486
	916.2	0.992632		916.2	0.991029
	914.2	0.994939		914.2	0.993895
	912.3	0.997027		912.3	0.996532
	910.4	0.998512		910.4	0.998484
	908.4	0.999321		908.4	0.9996
	906.5	0.999583		906.5	1
	904.6	0.999773		904.6	1.00013
	902.7	0.999862		902.7	1.00002
	900.7	0.999965		900.7	0.999749
	898.8	1.00003		898.8	0.999433
	896.9	1.00013		896.9	0.999163
	894.9	1.00026		894.9	0.999026
	893	1.00034		893	0.998979
	891.1	1.00029		891.1	0.998892
	889.2	1.0002		889.2	0.998714
	887.2	1.00023		887.2	0.998487
	885.3	1.00033		885.3	0.998234
	883.4	1.00027		883.4	0.997811
	881.4	0.999767		881.4	0.996938
	879.5	0.998682		879.5	0.995465
	877.6	0.997138		877.6	0.993483
	875.7	0.995409		875.7	0.991288
	873.7	0.993817		873.7	0.989335
	871.8	0.992651		871.8	0.988051
	869.9	0.991967		869.9	0.987428
	867.9	0.991522		867.9	0.986997
	866	0.991059		866	0.986473
	864.1	0.990572		864.1	0.985987
	862.2	0.990218		862.2	0.985687
	860.2	0.99008		860.2	0.985611
	858.3	0.990021		858.3	0.985662
	856.4	0.989735		856.4	0.985648
	854.4	0.989011		854.4	0.985493
	852.5	0.987934		852.5	0.985087
	850.6	0.986664		850.6	0.984132
	848.7	0.985057		848.7	0.98233
	846.7	0.982634		846.7	0.979348
	844.8	0.979028		844.8	0.974847
	842.9	0.97431		842.9	0.968806
	840.9	0.969149		840.9	0.962072
	839	0.964707		839	0.956448
	837.1	0.961851		837.1	0.953397
	835.2	0.960713		835.2	0.953092
	833.2	0.96107		833.2	0.954927
	831.3	0.962509		831.3	0.958028
	829.4	0.964571		829.4	0.961572
	827.4	0.967016		827.4	0.965098
	825.5	0.96974		825.5	0.968415
	823.6	0.972676		823.6	0.971457
	821.7	0.975717		821.7	0.974214
	819.7	0.978505		819.7	0.976562
	817.8	0.980585		817.8	0.97824
	815.9	0.981875		815.9	0.979127
	813.9	0.982514		813.9	0.979329
	812	0.982454		812	0.978833
	810.1	0.981573		810.1	0.977442
	808.2	0.979842		808.2	0.975029
	806.2	0.977361		806.2	0.971677
	804.3	0.974678		804.3	0.967989
	802.4	0.972674		802.4	0.964956
	800.4	0.971901		800.4	0.963267
	798.5	0.9725		798.5	0.963423
	796.6	0.974265		796.6	0.965727
	794.6	0.976496		794.6	0.969502
	792.7	0.978585		792.7	0.973389
	790.8	0.980559		790.8	0.976555
	788.9	0.982723		788.9	0.979263
	786.9	0.985215		786.9	0.982269
	785	0.987921		785	0.98579
	783.1	0.990619		783.1	0.98937
	781.1	0.993028		781.1	0.992443
	779.2	0.994916		779.2	0.994724
	777.3	0.996265		777.3	0.996253
	775.4	0.997198		775.4	0.997232
	773.4	0.997941		773.4	0.998026
	771.5	0.998713		771.5	0.998915
	769.6	0.999446		769.6	0.999699
	767.6	0.999888		767.6	1
	765.7	1		765.7	1.00013
	763.8	0.999803		763.8	0.999416
	761.9	0.99917		761.9	0.998085
	759.9	0.998396		759.9	0.996682
	758	0.997709		758	0.995652
	756.1	0.997175		756.1	0.995111
	754.1	0.996807		754.1	0.994876
	752.2	0.996609		752.2	0.994767
	750.3	0.996513		750.3	0.994718
	748.4	0.996416		748.4	0.994604
	746.4	0.996344		746.4	0.994405
	744.5	0.996372		744.5	0.994256
	742.6	0.996481		742.6	0.994166
	740.6	0.996578		740.6	0.994029
	738.7	0.996532		738.7	0.993726
	736.8	0.996271		736.8	0.993144
	734.9	0.995854		734.9	0.992274
	732.9	0.995454		732.9	0.991296
	731	0.995249		731	0.990598
	729.1	0.995261		729.1	0.99039
	727.1	0.995404		727.1	0.990471
	725.2	0.995561		725.2	0.990566
	723.3	0.995556		723.3	0.990665
	721.4	0.995549		721.4	0.991063
	719.4	0.995811		719.4	0.992071
	717.5	0.996421		717.5	0.993564
	715.6	0.997219		715.6	0.995243
	713.6	0.99795		713.6	0.996955
	711.7	0.99825		711.7	0.998514
	709.8	0.997673		709.8	0.999596
	707.9	0.99619		707.9	1
	705.9	0.994777		705.9	0.999995
	704	0.994766		704	1.00002
	702.1	0.99629		702.1	1.00015
	700.1	0.998161		700.1	1.00015
	698.2	0.999359		698.2	1
	696.3	0.999845		696.3	0.999979
	694.4	1		694.4	0.999946
	692.4	1.00013		692.4	0.999657
	690.5	1.00011		690.5	0.999126
	688.6	1.0002		688.6	0.998915
	686.6	1.00052		686.6	0.999355
	684.7	1.00065		684.7	0.999974
	682.8	1.00052		682.8	1.00025
	680.9	1.00032		680.9	1.00015
	678.9	1.00022		678.9	0.999814
	677	1.00006		677	0.999328
	675.1	0.999651		675.1	0.998537
	673.1	0.999039		673.1	0.997099
	671.2	0.998371		671.2	0.995273
	669.3	0.997988		669.3	0.994478
	667.4	0.998046		667.4	0.995128
	665.4	0.998028		665.4	0.995096
	663.5	0.997635		663.5	0.993765
	661.6	0.997069		661.6	0.992292
	659.6	0.996678		659.6	0.991362
	657.7	0.996618		657.7	0.990956
	655.8	0.996664		655.8	0.990687
	653.8	0.996555		653.8	0.990182
	651.9	0.996297		651.9	0.989548
	650	0.995986		650	0.989075
	648.1	0.995583		648.1	0.988634
	646.1	0.994885		646.1	0.987752
	644.2	0.99379		644.2	0.986287
	642.3	0.992454		642.3	0.984554
	640.3	0.991112		640.3	0.982878
	638.4	0.989891		638.4	0.981381
	636.5	0.988866		636.5	0.980166
	634.6	0.988292		634.6	0.979593
	632.6	0.988378		632.6	0.979836
	630.7	0.988814		630.7	0.980309
	628.8	0.989018		628.8	0.980298
	626.8	0.98893		626.8	0.979957
	624.9	0.98846		624.9	0.979235
	623	0.987747		623	0.978218
	621.1	0.986997		621.1	0.97736
	619.1	0.98634		619.1	0.977011
	617.2	0.985215		617.2	0.976108
	615.3	0.983435		615.3	0.973875
	613.3	0.981872		613.3	0.971469
	611.4	0.981019		611.4	0.969914
	609.5	0.98048		609.5	0.96885
	607.6	0.979964		607.6	0.967881
	605.6	0.97939		605.6	0.966966
	603.7	0.97852		603.7	0.965855
	601.8	0.977142		601.8	0.964224
	599.8	0.975199		599.8	0.961938
	597.9	0.972818		597.9	0.95905
	596	0.970335		596	0.955872
	594.1	0.967958		594.1	0.952751
	592.1	0.965654		592.1	0.949916
	590.2	0.963652		590.2	0.947654
	588.3	0.962347		588.3	0.946238
	586.3	0.961791		586.3	0.945749
	584.4	0.961735		584.4	0.945877
	582.5	0.961963		582.5	0.946298
	580.6	0.96221		580.6	0.946769
	578.6	0.962368		578.6	0.947219
	576.7	0.962508		576.7	0.947751
	574.8	0.962648		574.8	0.9483
	572.8	0.962746		572.8	0.948635
	570.9	0.962792		570.9	0.948812
	569	0.962859		569	0.949067
	567.1	0.963048		567.1	0.949474
	565.1	0.96345		565.1	0.950131
	563.2	0.964008		563.2	0.951021
	561.3	0.964537		561.3	0.951988
	559.3	0.964925		559.3	0.952902
	557.4	0.965203		557.4	0.953611
	555.5	0.965379		555.5	0.953986
	553.6	0.965303		553.6	0.953915
	551.6	0.964949		551.6	0.953458
	549.7	0.96428		549.7	0.952555
	547.8	0.963073		547.8	0.950915
	545.8	0.961193		545.8	0.948329
	543.9	0.958715		543.9	0.944774
	542	0.95591		542	0.940629
	540.1	0.95303		540.1	0.936456
	538.1	0.950051		538.1	0.932529
	536.2	0.946969		536.2	0.929027
	534.3	0.944143		534.3	0.926219
	532.3	0.941934		532.3	0.924105
	530.4	0.940354		530.4	0.922502
	528.5	0.93942		528.5	0.92181
	526.6	0.939163		526.6	0.922348
	524.6	0.939642		524.6	0.923736
	522.7	0.940709		522.7	0.925475
	520.8	0.94202		520.8	0.927523
	518.8	0.943426		518.8	0.929679
	516.9	0.944996		516.9	0.931374
	515	0.946567		515	0.932352
	513	0.947799		513	0.932779
	511.1	0.94856		511.1	0.932644
	509.2	0.949105		509.2	0.932112
	507.3	0.949513		507.3	0.931449
	505.3	0.949652		505.3	0.93085
	503.4	0.949743		503.4	0.930653
	501.5	0.95005		501.5	0.930924
	499.5	0.950432		499.5	0.931351
	497.6	0.950602		497.6	0.931742
	495.7	0.950465		495.7	0.932036
	493.8	0.950246		493.8	0.932319
	491.8	0.950193		491.8	0.932807
	489.9	0.950528		489.9	0.933798
	488	0.951495		488	0.935476
	486	0.952941		486	0.937737
	484.1	0.954361		484.1	0.940229
	482.2	0.955637		482.2	0.942584
	480.3	0.957169		480.3	0.944967
	478.3	0.959095		478.3	0.947856
	476.4	0.961268		476.4	0.951253
	474.5	0.963912		474.5	0.954948
	472.5	0.967076		472.5	0.958597
	470.6	0.97002		470.6	0.961661
	468.7	0.972119		468.7	0.964093
	466.8	0.973659		466.8	0.966396
	464.8	0.975028		464.8	0.968446
	462.9	0.976217		462.9	0.969758
	461	0.977199		461	0.97068
	459	0.978237		459	0.972015
	457.1	0.979445		457.1	0.973393
	455.2	0.980507		455.2	0.973827
	453.3	0.981207		453.3	0.973558
	451.3	0.981612		451.3	0.973439
	449.4	0.981676		449.4	0.973525
	447.5	0.981591		447.5	0.97361
	445.5	0.981717		445.5	0.973895
	443.6	0.982133		443.6	0.97467
	441.7	0.982494		441.7	0.975381
	439.8	0.982575		439.8	0.97541
	437.8	0.982878		437.8	0.975416
	435.9	0.98401		435.9	0.976195
	434	0.985448		434	0.977331
	432	0.986159		432	0.97811
	430.1	0.98622		430.1	0.978619
	428.2	0.986427		428.2	0.97926
	426.3	0.986942		426.3	0.979872
	424.3	0.987308		424.3	0.98016
	422.4	0.987324		422.4	0.980738
	420.5	0.98742		420.5	0.982581
	418.5	0.988164		418.5	0.985246
	416.6	0.989519		416.6	0.987134
	414.7	0.99078		414.7	0.987743
	412.8	0.992053		412.8	0.988356
	410.8	0.993483		410.8	0.989703
	408.9	0.994555		408.9	0.991227
	407	0.995146		407	0.99261
	405	0.995124		405	0.993172
	403.1	0.998874		403.1	0.998426
	401.2	1		401.2	1
	399.3	1		399.3	1

## Sheet: Supplementary Fig. 5
Supplementary Fig. 5	Temperature/°C	Weight/%
	21.056	100
	22.056	99.9509
	23.056	99.9216
	24.056	99.8891
	25.056	99.8815
	26.056	99.8946
	27.056	99.8661
	28.056	99.8003
	29.056	99.7983
	30.056	99.8002
	31.056	99.7578
	32.056	99.7447
	33.056	99.761
	34.056	99.7783
	35.056	99.7827
	36.056	99.7982
	37.056	99.7646
	38.056	99.724
	39.056	99.7115
	40.056	99.6964
	41.056	99.6872
	42.056	99.6857
	43.056	99.6863
	44.056	99.6923
	45.056	99.6891
	46.056	99.6971
	47.056	99.6881
	48.056	99.6963
	49.056	99.6876
	50.056	99.681
	51.056	99.6948
	52.056	99.687
	53.056	99.6798
	54.056	99.6764
	55.056	99.6778
	56.056	99.6686
	57.056	99.6594
	58.056	99.6686
	59.056	99.6583
	60.056	99.6549
	61.056	99.65
	62.056	99.641
	63.056	99.641
	64.056	99.641
	65.056	99.641
	66.056	99.641
	67.056	99.6499
	68.056	99.6408
	69.056	99.6404
	70.056	99.6298
	71.056	99.6435
	72.056	99.6407
	73.056	99.6329
	74.056	99.6117
	75.056	99.6039
	76.056	99.6046
	77.056	99.6246
	78.056	99.6222
	79.056	99.614
	80.056	99.6225
	81.056	99.6133
	82.056	99.6134
	83.056	99.6235
	84.056	99.6133
	85.056	99.6133
	86.056	99.595
	87.056	99.595
	88.056	99.595
	89.056	99.5949
	90.056	99.5766
	91.056	99.5736
	92.056	99.5685
	93.056	99.5464
	94.056	99.5533
	95.056	99.5485
	96.056	99.5516
	97.056	99.5496
	98.056	99.535
	99.056	99.53
	100.056	99.5213
	101.056	99.5112
	102.056	99.4998
	103.056	99.5112
	104.056	99.4884
	105.056	99.4939
	106.056	99.4839
	107.056	99.4933
	108.056	99.4743
	109.056	99.4844
	110.056	99.4811
	111.056	99.4664
	112.056	99.4569
	113.056	99.4463
	114.056	99.4376
	115.056	99.4304
	116.056	99.4388
	117.056	99.4386
	118.056	99.4293
	119.056	99.4293
	120.056	99.429
	121.056	99.4193
	122.056	99.4309
	123.056	99.4286
	124.056	99.4111
	125.056	99.4108
	126.056	99.4108
	127.056	99.42
	128.056	99.4111
	129.056	99.4108
	130.056	99.4016
	131.056	99.4016
	132.056	99.4016
	133.056	99.4016
	134.056	99.4017
	135.056	99.3744
	136.056	99.374
	137.056	99.374
	138.056	99.3723
	139.056	99.374
	140.056	99.374
	141.056	99.3562
	142.056	99.3556
	143.056	99.355
	144.056	99.3556
	145.056	99.3376
	146.056	99.3372
	147.056	99.3196
	148.056	99.338
	149.056	99.328
	150.056	99.3195
	151.056	99.3372
	152.056	99.328
	153.056	99.3268
	154.056	99.3188
	155.056	99.3186
	156.056	99.3096
	157.056	99.3096
	158.056	99.3004
	159.056	99.2811
	160.056	99.2727
	161.056	99.2605
	162.056	99.2447
	163.056	99.2268
	164.056	99.2268
	165.056	99.2288
	166.056	99.2241
	167.056	99.2268
	168.056	99.2138
	169.056	99.1997
	170.056	99.1866
	171.056	99.1809
	172.056	99.1833
	173.056	99.1823
	174.056	99.1714
	175.056	99.1627
	176.056	99.1439
	177.056	99.1492
	178.056	99.1261
	179.056	99.1348
	180.056	99.1163
	181.056	99.1363
	182.056	99.1163
	183.056	99.1163
	184.056	99.1067
	185.056	99.0988
	186.056	99.0978
	187.056	99.0887
	188.056	99.0884
	189.056	99.0795
	190.056	99.0703
	191.056	99.0611
	192.056	99.0601
	193.056	99.0426
	194.056	99.0334
	195.056	99.0242
	196.056	99.0241
	197.056	99.015
	198.056	99.0161
	199.056	99.0073
	200.056	98.9874
	201.056	98.9874
	202.056	98.9886
	203.056	98.9698
	204.056	98.9506
	205.056	98.9414
	206.056	98.9414
	207.056	98.9321
	208.056	98.9229
	209.056	98.9045
	210.056	98.8953
	211.056	98.8576
	212.056	98.8585
	213.056	98.8386
	214.056	98.8304
	215.056	98.8217
	216.056	98.8125
	217.056	98.8125
	218.056	98.8033
	219.056	98.7941
	220.056	98.7849
	221.056	98.7754
	222.056	98.7382
	223.056	98.7207
	224.056	98.7201
	225.056	98.702
	226.056	98.6836
	227.056	98.6657
	228.056	98.6594
	229.056	98.6468
	230.056	98.6101
	231.056	98.6005
	232.056	98.5821
	233.056	98.5722
	234.056	98.5547
	235.056	98.5273
	236.056	98.5088
	237.056	98.4903
	238.056	98.4624
	239.056	98.4636
	240.056	98.4271
	241.056	98.4074
	242.056	98.3702
	243.056	98.3521
	244.056	98.3359
	245.056	98.3151
	246.056	98.2975
	247.056	98.2699
	248.056	98.2325
	249.056	98.2141
	250.056	98.1959
	251.056	98.1768
	252.056	98.1585
	253.056	98.1313
	254.056	98.0931
	255.056	98.0751
	256.056	98.0518
	257.056	98.04
	258.056	98.0136
	259.056	97.9943
	260.056	97.9632
	261.056	97.938
	262.056	97.9104
	263.056	97.8732
	264.056	97.8435
	265.056	97.809
	266.056	97.7815
	267.056	97.7445
	268.056	97.6878
	269.056	97.6713
	270.056	97.6434
	271.056	97.6247
	272.056	97.579
	273.056	97.5609
	274.056	97.5235
	275.056	97.4672
	276.056	97.4505
	277.056	97.411
	278.056	97.3725
	279.056	97.3297
	280.056	97.3036
	281.056	97.2562
	282.056	97.2385
	283.056	97.1921
	284.056	97.1463
	285.056	97.0904
	286.056	97.0627
	287.056	97.0176
	288.056	96.9429
	289.056	96.8893
	290.056	96.8057
	291.056	96.7317
	292.056	96.6294
	293.056	96.5278
	294.056	96.3978
	295.056	96.2184
	296.056	95.9704
	297.056	95.6065
	298.056	95.044
	299.056	94.2938
	300.056	93.4956
	301.056	92.641
	302.056	91.9497
	303.056	91.3086
	304.056	90.7386
	305.056	90.1725
	306.056	89.7176
	307.056	89.322
	308.056	88.9466
	309.056	88.6092
	310.056	88.3208
	311.056	88.016
	312.056	87.7985
	313.056	87.5739
	314.056	87.3589
	315.056	87.1536
	316.056	86.9611
	317.056	86.7719
	318.056	86.6132
	319.056	86.4753
	320.056	86.3215
	321.056	86.1841
	322.056	86.0464
	323.056	85.918
	324.056	85.7968
	325.056	85.6684
	326.056	85.5403
	327.056	85.4094
	328.056	85.2801
	329.056	85.1703
	330.056	85.022
	331.056	84.911
	332.056	84.7904
	333.056	84.7088
	334.056	84.5783
	335.056	84.4506
	336.056	84.32
	337.056	84.203
	338.056	84.0567
	339.056	83.9234
	340.056	83.8092
	341.056	83.6726
	342.056	83.571
	343.056	83.4223
	344.056	83.2911
	345.056	83.144
	346.056	82.9859
	347.056	82.8683
	348.056	82.7146
	349.056	82.5788
	350.056	82.4291
	351.056	82.2729
	352.056	82.1046
	353.056	81.9381
	354.056	81.7876
	355.056	81.6216
	356.056	81.4422
	357.056	81.2814
	358.056	81.09
	359.056	80.9016
	360.056	80.7112
	361.056	80.4953
	362.056	80.3102
	363.056	80.1167
	364.056	79.9065
	365.056	79.7093
	366.056	79.4768
	367.056	79.2566
	368.056	79.0518
	369.056	78.8312
	370.056	78.5767
	371.056	78.347
	372.056	78.1376
	373.056	77.8797
	374.056	77.6029
	375.056	77.3647
	376.056	77.1239
	377.056	76.8278
	378.056	76.5621
	379.056	76.3366
	380.056	76.0767
	381.056	75.8157
	382.056	75.5304
	383.056	75.2435
	384.056	74.96
	385.056	74.7011
	386.056	74.3966
	387.056	74.065
	388.056	73.8043
	389.056	73.5497
	390.056	73.239
	391.056	72.9228
	392.056	72.6435
	393.056	72.3532
	394.056	72.0217
	395.056	71.7707
	396.056	71.3933
	397.056	71.0847
	398.056	70.8245
	399.056	70.46
	400.056	70.1926
	401.056	69.9041
	402.056	69.6136
	403.056	69.2659
	404.056	68.9658
	405.056	68.6833
	406.056	68.3401
	407.056	68.0069
	408.056	67.7191
	409.056	67.4411
	410.056	67.1265
	411.056	66.7836
	412.056	66.4705
	413.056	66.249
	414.056	65.923
	415.056	65.5644
	416.056	65.3058
	417.056	65.0347
	418.056	64.6374
	419.056	64.4272
	420.056	64.1324
	421.056	63.8506
	422.056	63.5546
	423.056	63.2894
	424.056	63.0005
	425.056	62.7402
	426.056	62.4846
	427.056	62.2132
	428.056	61.8886
	429.056	61.6575
	430.056	61.4055
	431.056	61.1679
	432.056	60.9062
	433.056	60.6415
	434.056	60.4065
	435.056	60.1718
	436.056	59.9404
	437.056	59.7023
	438.056	59.466
	439.056	59.2397
	440.056	59.0342
	441.056	58.7799
	442.056	58.5693
	443.056	58.3336
	444.056	58.127
	445.056	57.9273
	446.056	57.7128
	447.056	57.5308
	448.056	57.3231
	449.056	57.1395
	450.056	56.938
	451.056	56.761
	452.056	56.5674
	453.056	56.4193
	454.056	56.2434
	455.056	56.0611
	456.056	55.8744
	457.056	55.7183
	458.056	55.5446
	459.056	55.3982
	460.056	55.2482
	461.056	55.0769
	462.056	54.916
	463.056	54.7557
	464.056	54.6462
	465.056	54.4576
	466.056	54.2707
	467.056	54.1559
	468.056	54.0068
	469.056	53.8558
	470.056	53.7257
	471.056	53.5872
	472.056	53.4539
	473.056	53.3084
	474.056	53.1929
	475.056	53.0557
	476.056	52.924
	477.056	52.8065
	478.056	52.6757
	479.056	52.5736
	480.056	52.4444
	481.056	52.3066
	482.056	52.187
	483.056	52.0665
	484.056	51.9468
	485.056	51.8274
	486.056	51.7054
	487.056	51.6057
	488.056	51.4856
	489.056	51.3728
	490.056	51.2418
	491.056	51.1179
	492.056	50.9959
	493.056	50.8781
	494.056	50.7769
	495.056	50.6736
	496.056	50.5715
	497.056	50.4648
	498.056	50.3505
	499.056	50.2619
	500.056	50.1565
	501.056	50.0823
	502.056	49.9844
	503.056	49.8793
	504.056	49.7817
	505.056	49.6937
	506.056	49.577
	507.056	49.4928
	508.056	49.3918
	509.056	49.3026
	510.056	49.2155
	511.056	49.1093
	512.056	49.0325
	513.056	48.9266
	514.056	48.8413
	515.056	48.7545
	516.056	48.6682
	517.056	48.5794
	518.056	48.4877
	519.056	48.4023
	520.056	48.3245
	521.056	48.2283
	522.056	48.1452
	523.056	48.0631
	524.056	47.9913
	525.056	47.9107
	526.056	47.8232
	527.056	47.7424
	528.056	47.6576
	529.056	47.5734
	530.056	47.4937
	531.056	47.4275
	532.056	47.3548
	533.056	47.2749
	534.056	47.2022
	535.056	47.1145
	536.056	47.0484
	537.056	46.9818
	538.056	46.9009
	539.056	46.84
	540.056	46.7638
	541.056	46.6846
	542.056	46.6115
	543.056	46.5498
	544.056	46.4797
	545.056	46.4075
	546.056	46.3201
	547.056	46.2521
	548.056	46.185
	549.056	46.1201
	550.056	46.0529
	551.056	45.9907
	552.056	45.9269
	553.056	45.8616
	554.056	45.7742
	555.056	45.7244
	556.056	45.6644
	557.056	45.6158
	558.056	45.5538
	559.056	45.4913
	560.056	45.4256
	561.056	45.3692
	562.056	45.3124
	563.056	45.2432
	564.056	45.1979
	565.056	45.1329
	566.056	45.0745
	567.056	45.0163
	568.056	44.9485
	569.056	44.916
	570.056	44.8497
	571.056	44.8012
	572.056	44.7388
	573.056	44.6938
	574.056	44.6486
	575.056	44.5819
	576.056	44.5278
	577.056	44.4687
	578.056	44.4154
	579.056	44.3627
	580.056	44.307
	581.056	44.2488
	582.056	44.1873
	583.056	44.1399
	584.056	44.0859
	585.056	44.0286
	586.056	43.9757
	587.056	43.9464
	588.056	43.8995
	589.056	43.8368
	590.056	43.7814
	591.056	43.726
	592.056	43.6895
	593.056	43.6159
	594.056	43.57
	595.056	43.5241
	596.056	43.4692
	597.056	43.4143
	598.056	43.3674
	599.056	43.3126
	600.056	43.2753
	601.056	43.2201
	602.056	43.1647
	603.056	43.1097
	604.056	43.0637
	605.056	43.018
	606.056	42.981
	607.056	42.9256
	608.056	42.9077
	609.056	42.8529
	610.056	42.8064
	611.056	42.7513
	612.056	42.7048
	613.056	42.6694
	614.056	42.6029
	615.056	42.5577
	616.056	42.5016
	617.056	42.4484
	618.056	42.402
	619.056	42.3558
	620.056	42.3084
	621.056	42.2635
	622.056	42.2173
	623.056	42.1641
	624.056	42.1142
	625.056	42.0887
	626.056	42.0419
	627.056	42.0047
	628.056	41.9504
	629.056	41.9036
	630.056	41.8668
	631.056	41.8024
	632.056	41.7572
	633.056	41.7295
	634.056	41.6828
	635.056	41.6367
	636.056	41.5908
	637.056	41.5448
	638.056	41.4984
	639.056	41.4632
	640.056	41.4157
	641.056	41.3787
	642.056	41.3428
	643.056	41.2884
	644.056	41.2499
	645.056	41.2067
	646.056	41.1674
	647.056	41.1212
	648.056	41.0937
	649.056	41.0478
	650.056	41.0299
	651.056	40.9837
	652.056	40.9371
	653.056	40.8999
	654.056	40.8536
	655.056	40.8169
	656.056	40.7715
	657.056	40.7268
	658.056	40.6986
	659.056	40.6611
	660.056	40.6161
	661.056	40.5775
	662.056	40.541
	663.056	40.5228
	664.056	40.4875
	665.056	40.4494
	666.056	40.4028
	667.056	40.3568
	668.056	40.3394
	669.056	40.302
	670.056	40.2654
	671.056	40.2278
	672.056	40.1838
	673.056	40.1459
	674.056	40.0997
	675.056	40.0906
	676.056	40.0449
	677.056	40.0089
	678.056	39.9894
	679.056	39.9435
	680.056	39.9057
	681.056	39.8609
	682.056	39.8321
	683.056	39.7946
	684.056	39.7598
	685.056	39.7307
	686.056	39.6964
	687.056	39.6676
	688.056	39.6494
	689.056	39.6045
	690.056	39.5926
	691.056	39.5682
	692.056	39.5395
	693.056	39.5016
	694.056	39.4636
	695.056	39.4365
	696.056	39.389
	697.056	39.372
	698.056	39.3455
	699.056	39.2992
	700.056	39.2801
	701.056	39.2433
	702.056	39.2146
	703.056	39.2079
	704.056	39.1698
	705.056	39.1317
	706.056	39.1079
	707.056	39.0955
	708.056	39.0773
	709.056	39.0397
	710.056	39.0044
	711.056	38.9863
	712.056	38.9501
	713.056	38.9481
	714.056	38.9211
	715.056	38.8842
	716.056	38.8749
	717.056	38.8477
	718.056	38.8107
	719.056	38.7827
	720.056	38.7646
	721.056	38.7378
	722.056	38.7202
	723.056	38.6816
	724.056	38.656
	725.056	38.6294
	726.056	38.608
	727.056	38.5836
	728.056	38.5556
	729.056	38.5467
	730.056	38.5223
	731.056	38.4977
	732.056	38.4739
	733.056	38.4466
	734.056	38.4337
	735.056	38.3948
	736.056	38.3761
	737.056	38.3534
	738.056	38.3373
	739.056	38.3056
	740.056	38.2748
	741.056	38.2619
	742.056	38.2397
	743.056	38.2291
	744.056	38.1943
	745.056	38.1766
	746.056	38.1575
	747.056	38.146
	748.056	38.1279
	749.056	38.1016
	750.056	38.083
	751.056	38.0708
	752.056	38.0375
	753.056	38.0192
	754.056	38.0005
	755.056	37.9821
	756.056	37.9821
	757.056	37.9637
	758.056	37.9633
	759.056	37.9367
	760.056	37.9082
	761.056	37.8906
	762.056	37.8898
	763.056	37.8714
	764.056	37.8532
	765.056	37.8264
	766.056	37.8072
	767.056	37.7888
	768.056	37.77
	769.056	37.77
	770.056	37.752
	771.056	37.7345
	772.056	37.7153
	773.056	37.6907
	774.056	37.6753
	775.056	37.6785
	776.056	37.6599
	777.056	37.6418
	778.056	37.638
	779.056	37.6242
	780.056	37.6044
	781.056	37.5972
	782.056	37.5883
	783.056	37.5732
	784.056	37.5587
	785.056	37.5403
	786.056	37.5195
	787.056	37.5129
	788.056	37.5041
	789.056	37.4826
	790.056	37.4659
	791.056	37.4574
	792.056	37.4616
	793.056	37.4482
	794.056	37.4297
	795.056	37.4307
	796.056	37.41
	797.056	37.3928
	798.056	37.3751
	799.056	37.3652
	800.056	37.347
	801.056	37.347
	802.056	37.3381
	803.056	37.3368
	804.056	37.3193
	805.056	37.3009
	806.056	37.2917
	807.056	37.2826
	808.056	37.2733
	809.056	37.2641
	810.056	37.2459
	811.056	37.2365
	812.056	37.2277
	813.056	37.2273
	814.056	37.2089
	815.056	37.2089
	816.056	37.2088
	817.056	37.2089
	818.056	37.1907
	819.056	37.1813
	820.056	37.1903
	821.056	37.1909
	822.056	37.1813
	823.056	37.1721
	824.056	37.1536
	825.056	37.1628
	826.056	37.1546
	827.056	37.1456
	828.056	37.1352
	829.056	37.1352
	830.056	37.1352
	831.056	37.1352
	832.056	37.1169
	833.056	37.1352
	834.056	37.1366
	835.056	37.1083
	836.056	37.0981
	837.056	37.0892
	838.056	37.089
	839.056	37.0709
	840.056	37.0642
	841.056	37.0613
	842.056	37.0524
	843.056	37.0341
	844.056	37.0432
	845.056	37.0247
	846.056	37.0296
	847.056	37.034
	848.056	37.0158
	849.056	37.0286
	850.056	37.0156
	851.056	37.0156
	852.056	36.9976
	853.056	37.0063
	854.056	36.9972
	855.056	36.9787
	856.056	36.9787
	857.056	36.9788
	858.056	36.9695
	859.056	36.9688
	860.056	36.9509
	861.056	36.9511
	862.056	36.9511
	863.056	36.9603
	864.056	36.9419
	865.056	36.9603
	866.056	36.942
	867.056	36.9419
	868.056	36.9419
	869.056	36.925
	870.056	36.9235
	871.056	36.9235
	872.056	36.9235
	873.056	36.9236
	874.056	36.9143
	875.056	36.9053
	876.056	36.8942
	877.056	36.9235
	878.056	36.9143
	879.056	36.9051
	880.056	36.8948
	881.056	36.8959
	882.056	36.8773
	883.056	36.8775
	884.056	36.8874
	885.056	36.8688
	886.056	36.8683
	887.056	36.8775
	888.056	36.887
	889.056	36.8683
	890.056	36.8591
	891.056	36.8591
	892.056	36.8591
	893.056	36.8683
	894.056	36.8522
	895.056	36.8499
	896.056	36.8402
	897.056	36.8314

## Sheet: Supplementary Fig. 6
		As-syhthesized	Simulated
Supplementary Fig. 6	2θ (º)	Intensity (a.u.)	Intensity (a.u.)
	4	3251	7335.96
	4.02	3335	6755.44
	4.04	3471	6178.7
	4.06	3627	5621.81
	4.08	3721	5095.86
	4.1	3903	4607.52
	4.12	4167	4160.02
	4.14	4528	3754.06
	4.16	5153	3388.67
	4.18	5445	3061.8
	4.2	5638	2770.78
	4.22	6171	2512.64
	4.24	6076	2284.29
	4.26	5944	2082.66
	4.28	5739	1904.79
	4.3	5660	1747.91
	4.32	5297	1609.46
	4.34	5075	1487.07
	4.36	5064	1378.65
	4.38	5015	1282.33
	4.4	4908	1196.47
	4.42	4386	1119.67
	4.44	3951	1050.69
	4.46	3166	988.496
	4.48	2537	932.196
	4.5	1699	881.042
	4.52	1060	834.401
	4.54	686	791.738
	4.56	625	752.601
	4.58	453	716.608
	4.6	399	683.434
	4.62	388	652.995
	4.64	337	624.663
	4.66	330	598.426
	4.68	317	574.104
	4.7	347	551.542
	4.72	296	530.603
	4.74	297	511.169
	4.76	293	493.138
	4.78	299	476.419
	4.8	271	460.938
	4.82	274	446.629
	4.84	287	433.44
	4.86	252	421.332
	4.88	284	410.275
	4.9	274	400.252
	4.92	281	391.258
	4.94	330	383.303
	4.96	273	376.405
	4.98	287	370.6
	5	291	365.935
	5.02	281	362.468
	5.04	277	360.273
	5.06	288	359.71
	5.08	256	360.311
	5.1	254	362.451
	5.12	275	366.224
	5.14	278	371.723
	5.16	297	379.025
	5.18	285	388.187
	5.2	276	399.221
	5.22	270	412.077
	5.24	291	426.609
	5.26	308	443.563
	5.28	289	460.406
	5.3	262	477.452
	5.32	307	493.721
	5.34	312	507.994
	5.36	286	518.908
	5.38	286	525.161
	5.4	295	525.762
	5.42	286	520.36
	5.44	272	509.001
	5.46	316	492.597
	5.48	321	472.37
	5.5	332	449.673
	5.52	347	425.776
	5.54	342	401.725
	5.56	335	378.301
	5.58	346	356.036
	5.6	332	335.254
	5.62	336	316.127
	5.64	332	298.715
	5.66	353	283.004
	5.68	350	268.934
	5.7	355	256.413
	5.72	352	245.334
	5.74	351	235.581
	5.76	340	227.035
	5.78	362	219.582
	5.8	343	213.112
	5.82	337	207.523
	5.84	345	202.724
	5.86	329	198.632
	5.88	304	195.176
	5.9	295	192.296
	5.92	233	189.942
	5.94	230	188.071
	5.96	242	186.653
	5.98	231	185.662
	6	210	185.082
	6.02	228	185.231
	6.04	217	185.45
	6.06	234	186.068
	6.08	208	187.109
	6.1	210	188.553
	6.12	247	190.437
	6.14	215	192.788
	6.16	241	195.64
	6.18	235	199.037
	6.2	223	203.034
	6.22	239	207.696
	6.24	214	213.106
	6.26	233	219.362
	6.28	250	226.584
	6.3	236	234.912
	6.32	253	244.514
	6.34	243	255.587
	6.36	245	268.357
	6.38	248	283.081
	6.4	268	300.05
	6.42	242	319.584
	6.44	232	342.03
	6.46	210	367.757
	6.48	286	397.149
	6.5	249	430.589
	6.52	250	468.449
	6.54	250	511.06
	6.56	256	558.687
	6.58	223	611.476
	6.6	205	669.62
	6.62	215	732.341
	6.64	228	799.144
	6.66	216	868.743
	6.68	217	939.128
	6.7	215	1007.44
	6.72	204	1070
	6.74	213	1122.54
	6.76	194	1160.73
	6.78	225	1181.03
	6.8	216	1181.44
	6.82	217	1162.05
	6.84	213	1125.01
	6.86	238	1074
	6.88	227	1013.35
	6.9	258	947.343
	6.92	245	879.62
	6.94	252	812.996
	6.96	259	749.449
	6.98	254	690.246
	7	241	636.108
	7.02	329	587.373
	7.04	317	544.084
	7.06	314	506.139
	7.08	393	473.32
	7.1	358	445.349
	7.12	362	421.921
	7.14	404	402.724
	7.16	371	387.463
	7.18	415	375.867
	7.2	413	367.698
	7.22	394	362.761
	7.24	390	360.906
	7.26	415	362.026
	7.28	402	366.056
	7.3	400	372.969
	7.32	433	382.952
	7.34	419	395.655
	7.36	479	411.295
	7.38	439	429.918
	7.4	430	451.589
	7.42	411	476.424
	7.44	364	504.614
	7.46	340	536.451
	7.48	346	572.323
	7.5	295	612.675
	7.52	315	657.937
	7.54	353	708.431
	7.56	292	764.251
	7.58	307	825.147
	7.6	310	890.368
	7.62	336	958.512
	7.64	312	1027.36
	7.66	326	1093.81
	7.68	316	1153.92
	7.7	301	1203.26
	7.72	285	1237.52
	7.74	314	1253.35
	7.76	352	1249.11
	7.78	404	1225.23
	7.8	380	1184.05
	7.82	367	1129.22
	7.84	444	1064.95
	7.86	505	995.171
	7.88	540	923.384
	7.9	525	852.854
	7.92	581	784.584
	7.94	626	720.486
	7.96	681	661.442
	7.98	657	607.935
	8	720	560.156
	8.02	770	518.091
	8.04	808	481.593
	8.06	984	450.43
	8.08	940	424.329
	8.1	1108	402.994
	8.12	1254	386.131
	8.14	1313	373.456
	8.16	1409	364.701
	8.18	1424	359.762
	8.2	1358	358.095
	8.22	1244	359.603
	8.24	1088	364.015
	8.26	948	371.006
	8.28	771	380.16
	8.3	634	390.93
	8.32	569	402.604
	8.34	549	414.747
	8.36	480	425.435
	8.38	431	434.076
	8.4	376	439.794
	8.42	366	442.014
	8.44	318	440.676
	8.46	350	436.197
	8.48	354	429.359
	8.5	317	421.113
	8.52	316	412.369
	8.54	316	403.835
	8.56	325	395.931
	8.58	362	388.747
	8.6	329	382.067
	8.62	345	375.413
	8.64	344	368.147
	8.66	294	359.608
	8.68	350	349.269
	8.7	328	336.876
	8.72	287	322.504
	8.74	325	306.523
	8.76	357	289.494
	8.78	337	272.03
	8.8	355	254.692
	8.82	410	237.928
	8.84	413	222.049
	8.86	407	207.247
	8.88	376	193.999
	8.9	405	181.569
	8.92	411	170.312
	8.94	401	160.176
	8.96	400	151.087
	8.98	379	142.968
	9	403	135.732
	9.02	388	129.296
	9.04	421	123.579
	9.06	449	118.505
	9.08	433	114
	9.1	449	110
	9.12	462	106.445
	9.14	445	103.282
	9.16	435	100.54
	9.18	470	98.0288
	9.2	450	95.788
	9.22	436	93.7875
	9.24	423	92.0021
	9.26	407	90.4103
	9.28	373	88.9942
	9.3	370	87.7388
	9.32	313	86.6318
	9.34	278	85.6627
	9.36	317	84.8231
	9.38	271	84.106
	9.4	265	83.5058
	9.42	231	83.0182
	9.44	287	82.6397
	9.46	239	82.3679
	9.48	242	82.2012
	9.5	215	76.0426
	9.52	213	76.2553
	9.54	211	76.4455
	9.56	193	76.7429
	9.58	203	77.1501
	9.6	198	77.6708
	9.62	209	78.3101
	9.64	179	79.0737
	9.66	160	80.002
	9.68	180	81.0374
	9.7	177	76.1197
	9.72	171	77.5086
	9.74	165	79.0719
	9.76	201	80.9127
	9.78	154	82.8725
	9.8	167	85.058
	9.82	185	87.4911
	9.84	144	90.1957
	9.86	193	93.1985
	9.88	151	96.5283
	9.9	156	100.216
	9.92	168	104.292
	9.94	148	108.788
	9.96	166	113.79
	9.98	176	119.205
	10	138	125.11
	10.02	158	131.519
	10.04	171	138.445
	10.06	150	145.911
	10.08	142	153.959
	10.1	159	162.654
	10.12	171	172.091
	10.14	177	182.379
	10.16	169	193.63
	10.18	183	205.937
	10.2	191	219.345
	10.22	187	233.834
	10.24	178	249.286
	10.26	190	265.616
	10.28	165	282.125
	10.3	155	298.424
	10.32	184	313.837
	10.34	185	327.633
	10.36	200	339.157
	10.38	183	347.978
	10.4	188	354.106
	10.42	210	357.716
	10.44	206	359.573
	10.46	196	360.58
	10.48	210	361.709
	10.5	197	363.929
	10.52	184	367.944
	10.54	203	374.471
	10.56	163	384.051
	10.58	196	397.128
	10.6	192	414.066
	10.62	213	435.162
	10.64	222	460.733
	10.66	208	490.744
	10.68	213	525.311
	10.7	249	564.306
	10.72	199	607.403
	10.74	201	654.054
	10.76	247	703.509
	10.78	236	754.903
	10.8	270	807.404
	10.82	265	860.39
	10.84	275	913.561
	10.86	277	966.909
	10.88	297	1020.51
	10.9	328	1074.17
	10.92	329	1127.06
	10.94	309	1177.43
	10.96	355	1222.52
	10.98	351	1258.79
	11	401	1282.46
	11.02	364	1290.3
	11.04	387	1280.5
	11.06	428	1253.07
	11.08	455	1209.92
	11.1	473	1154.26
	11.12	499	1089.94
	11.14	504	1020.45
	11.16	519	948.947
	11.18	484	877.486
	11.2	521	808.487
	11.22	540	742.869
	11.24	570	681.509
	11.26	565	624.987
	11.28	571	573.642
	11.3	584	527.616
	11.32	560	486.894
	11.34	636	451.343
	11.36	640	420.757
	11.38	597	394.899
	11.4	606	373.469
	11.42	533	356.219
	11.44	493	342.903
	11.46	528	333.3
	11.48	494	327.215
	11.5	485	324.481
	11.52	506	324.953
	11.54	486	328.497
	11.56	477	334.974
	11.58	463	344.222
	11.6	481	356.024
	11.62	422	370.067
	11.64	391	385.893
	11.66	397	402.851
	11.68	417	420.03
	11.7	401	436.28
	11.72	387	450.248
	11.74	402	460.526
	11.76	299	465.88
	11.78	297	465.518
	11.8	232	459.229
	11.82	238	447.496
	11.84	222	431.315
	11.86	216	411.98
	11.88	214	390.861
	11.9	228	369.145
	11.92	177	347.856
	11.94	210	327.753
	11.96	216	309.375
	11.98	218	293.075
	12	193	279.071
	12.02	191	267.484
	12.04	216	258.368
	12.06	194	251.732
	12.08	239	247.555
	12.1	252	245.792
	12.12	260	246.376
	12.14	254	249.215
	12.16	262	254.181
	12.18	276	261.097
	12.2	279	269.706
	12.22	272	279.643
	12.24	316	290.401
	12.26	306	301.362
	12.28	302	311.566
	12.3	320	320.102
	12.32	316	326.063
	12.34	353	328.497
	12.36	361	326.985
	12.38	360	321.493
	12.4	380	312.436
	12.42	387	300.567
	12.44	438	286.829
	12.46	464	272.086
	12.48	470	257.15
	12.5	457	242.636
	12.52	488	228.982
	12.54	472	216.473
	12.56	410	204.208
	12.58	399	194.422
	12.6	392	186.064
	12.62	361	179.129
	12.64	364	173.584
	12.66	396	169.406
	12.68	399	166.498
	12.7	409	164.823
	12.72	447	164.32
	12.74	419	164.934
	12.76	427	166.619
	12.78	455	169.349
	12.8	488	173.117
	12.82	507	177.943
	12.84	562	183.863
	12.86	620	190.918
	12.88	612	199.137
	12.9	630	208.52
	12.92	549	219.048
	12.94	563	230.674
	12.96	468	242.889
	12.98	462	255.477
	13	463	267.925
	13.02	425	279.581
	13.04	495	289.712
	13.06	503	297.61
	13.08	512	302.734
	13.1	522	304.848
	13.12	524	304.089
	13.14	456	300.95
	13.16	403	296.166
	13.18	414	290.574
	13.2	399	284.984
	13.22	379	280.053
	13.24	362	276.468
	13.26	364	274.629
	13.28	366	274.894
	13.3	392	277.541
	13.32	343	282.817
	13.34	357	290.903
	13.36	388	301.988
	13.38	381	316.233
	13.4	387	333.779
	13.42	380	354.735
	13.44	400	379.162
	13.46	421	407.048
	13.48	434	438.266
	13.5	459	472.525
	13.52	444	508.231
	13.54	449	546.693
	13.56	452	585.641
	13.58	484	623.478
	13.6	471	658.295
	13.62	507	687.959
	13.64	510	710.739
	13.66	511	725.232
	13.68	511	731.012
	13.7	578	728.706
	13.72	556	719.876
	13.74	580	706.679
	13.76	536	691.496
	13.78	607	676.373
	13.8	587	663.079
	13.82	633	652.82
	13.84	591	646.282
	13.86	676	643.68
	13.88	659	644.844
	13.9	626	649.311
	13.92	675	656.452
	13.94	649	665.578
	13.96	573	676.029
	13.98	534	687.164
	14	571	698.281
	14.02	499	708.48
	14.04	464	716.572
	14.06	445	721.103
	14.08	412	720.55
	14.1	375	713.65
	14.12	436	699.751
	14.14	394	679.071
	14.16	386	652.525
	14.18	380	621.745
	14.2	376	588.328
	14.22	378	554.571
	14.24	379	521.762
	14.26	367	491.096
	14.28	409	463.493
	14.3	384	439.4
	14.32	388	419.228
	14.34	397	403.172
	14.36	401	391.318
	14.38	457	383.672
	14.4	457	380.19
	14.42	445	380.777
	14.44	506	385.284
	14.46	540	393.322
	14.48	564	404.951
	14.5	569	419.486
	14.52	585	436.308
	14.54	567	454.512
	14.56	565	472.916
	14.58	585	490.067
	14.6	599	504.345
	14.62	614	514.179
	14.64	587	518.328
	14.66	662	516.166
	14.68	640	507.825
	14.7	676	494.156
	14.72	672	476.488
	14.74	692	456.366
	14.76	730	435.169
	14.78	698	414.081
	14.8	732	393.92
	14.82	703	375.158
	14.84	623	357.974
	14.86	638	342.382
	14.88	604	328.06
	14.9	594	314.833
	14.92	533	302.498
	14.94	520	290.962
	14.96	503	280.262
	14.98	531	270.546
	15	490	262.029
	15.02	456	254.936
	15.04	432	249.479
	15.06	429	245.749
	15.08	428	243.858
	15.1	492	243.763
	15.12	417	245.409
	15.14	396	248.644
	15.16	388	253.219
	15.18	377	258.788
	15.2	382	264.901
	15.22	344	271.035
	15.24	319	276.649
	15.26	309	281.271
	15.28	327	284.597
	15.3	315	286.571
	15.32	297	287.281
	15.34	316	287.053
	15.36	323	286.233
	15.38	343	285.124
	15.4	344	283.916
	15.42	365	282.723
	15.44	322	281.381
	15.46	338	279.805
	15.48	376	277.817
	15.5	359	275.253
	15.52	365	272.016
	15.54	394	268.125
	15.56	406	263.728
	15.58	393	259.075
	15.6	393	254.457
	15.62	403	250.14
	15.64	388	246.369
	15.66	420	243.098
	15.68	393	240.38
	15.7	399	238.161
	15.72	456	236.403
	15.74	439	235.13
	15.76	430	234.458
	15.78	419	234.584
	15.8	389	235.742
	15.82	437	238.159
	15.84	415	242.007
	15.86	421	247.354
	15.88	438	254.197
	15.9	442	262.352
	15.92	422	271.501
	15.94	402	281.179
	15.96	446	290.798
	15.98	460	299.764
	16	451	307.391
	16.02	385	313.286
	16.04	472	317.248
	16.06	443	319.311
	16.08	445	319.69
	16.1	479	318.664
	16.12	528	316.482
	16.14	491	313.321
	16.16	531	309.1
	16.18	519	304.367
	16.2	515	298.893
	16.22	507	292.867
	16.24	582	286.427
	16.26	627	279.705
	16.28	623	272.813
	16.3	666	265.825
	16.32	682	258.748
	16.34	622	251.512
	16.36	579	243.968
	16.38	563	235.929
	16.4	529	227.247
	16.42	512	217.831
	16.44	561	207.767
	16.46	553	197.267
	16.48	587	186.63
	16.5	582	176.219
	16.52	632	166.279
	16.54	645	157.085
	16.56	624	148.814
	16.58	667	141.578
	16.6	639	135.159
	16.62	603	130.134
	16.64	509	126.213
	16.66	520	123.366
	16.68	509	121.54
	16.7	508	120.674
	16.72	508	120.653
	16.74	461	121.356
	16.76	480	122.611
	16.78	495	124.197
	16.8	522	124.81
	16.82	462	126.212
	16.84	493	127.055
	16.86	446	127.074
	16.88	458	126.103
	16.9	517	124.112
	16.92	444	121.222
	16.94	521	117.617
	16.96	448	113.486
	16.98	447	109.261
	17	453	105.071
	17.02	496	101.071
	17.04	463	97.3708
	17.06	432	93.9621
	17.08	434	90.8479
	17.1	459	87.9809
	17.12	375	85.3019
	17.14	392	82.7597
	17.16	357	80.3263
	17.18	404	78.0045
	17.2	400	75.8251
	17.22	386	73.8363
	17.24	357	72.0907
	17.26	338	70.6347
	17.28	340	69.5016
	17.3	316	68.7092
	17.32	305	68.2599
	17.34	306	68.1425
	17.36	295	68.335
	17.38	301	68.8078
	17.4	263	69.5279
	17.42	272	70.4767
	17.44	272	71.6159
	17.46	286	72.88
	17.48	271	74.2546
	17.5	250	75.6944
	17.52	240	77.1469
	17.54	282	78.5563
	17.56	265	79.5447
	17.58	266	80.7239
	17.6	259	81.7426
	17.62	297	82.5876
	17.64	279	83.3191
	17.66	274	83.9897
	17.68	265	84.6998
	17.7	272	85.5748
	17.72	266	86.7784
	17.74	260	88.3916
	17.76	264	90.5812
	17.78	292	93.4131
	17.8	271	96.9869
	17.82	325	101.361
	17.84	299	106.569
	17.86	310	112.614
	17.88	302	119.462
	17.9	312	127.026
	17.92	299	135.178
	17.94	322	143.645
	17.96	348	152.124
	17.98	341	160.217
	18	327	167.472
	18.02	316	173.439
	18.04	321	177.742
	18.06	359	180.154
	18.08	338	180.624
	18.1	296	179.299
	18.12	345	176.47
	18.14	330	172.28
	18.16	332	167.566
	18.18	373	162.44
	18.2	341	157.189
	18.22	348	152.052
	18.24	334	147.236
	18.26	344	142.912
	18.28	348	139.241
	18.3	336	136.343
	18.32	347	134.299
	18.34	368	133.147
	18.36	376	132.887
	18.38	358	133.494
	18.4	362	134.942
	18.42	340	137.22
	18.44	359	140.349
	18.46	366	144.378
	18.48	365	149.376
	18.5	383	155.402
	18.52	363	162.477
	18.54	339	170.565
	18.56	334	179.501
	18.58	349	189.047
	18.6	320	198.783
	18.62	298	208.146
	18.64	351	216.443
	18.66	379	222.912
	18.68	392	226.84
	18.7	365	227.694
	18.72	348	225.246
	18.74	384	219.626
	18.76	363	211.291
	18.78	349	200.913
	18.8	339	189.241
	18.82	326	176.979
	18.84	350	164.71
	18.86	370	152.687
	18.88	334	141.578
	18.9	388	131.378
	18.92	349	122.179
	18.94	389	113.996
	18.96	393	106.808
	18.98	374	100.554
	19	350	95.1481
	19.02	386	90.4895
	19.04	358	86.4753
	19.06	389	82.9838
	19.08	373	79.9356
	19.1	382	77.2592
	19.12	419	74.9197
	19.14	416	72.9071
	19.16	372	71.2308
	19.18	406	70.0103
	19.2	412	69.0679
	19.22	449	68.5181
	19.24	454	68.3679
	19.26	479	68.6155
	19.28	485	69.2512
	19.3	491	70.2599
	19.32	530	71.6242
	19.34	504	73.3251
	19.36	541	75.3408
	19.38	502	77.5999
	19.4	544	80.1741
	19.42	496	82.8616
	19.44	472	85.0727
	19.46	460	87.6851
	19.48	516	90.0031
	19.5	497	91.8514
	19.52	494	93.0954
	19.54	465	93.6778
	19.56	450	93.6391
	19.58	427	93.1121
	19.6	380	92.294
	19.62	384	91.4082
	19.64	360	90.6698
	19.66	327	90.3015
	19.68	357	90.3703
	19.7	306	91.0387
	19.72	330	92.1772
	19.74	297	94.1338
	19.76	317	96.7473
	19.78	299	99.968
	19.8	290	103.704
	19.82	298	107.822
	19.84	311	112.154
	19.86	314	116.515
	19.88	320	120.274
	19.9	314	124.193
	19.92	306	127.713
	19.94	327	130.752
	19.96	320	133.29
	19.98	325	135.23
	20	307	136.489
	20.02	300	136.998
	20.04	324	136.656
	20.06	337	135.505
	20.08	322	133.655
	20.1	312	131.295
	20.12	335	128.648
	20.14	346	125.925
	20.16	281	123.282
	20.18	350	120.812
	20.2	359	118.545
	20.22	365	116.473
	20.24	358	114.583
	20.26	389	112.884
	20.28	364	111.424
	20.3	388	110.298
	20.32	387	109.595
	20.34	391	109.432
	20.36	381	109.893
	20.38	384	111.026
	20.4	417	112.834
	20.42	411	114.927
	20.44	449	117.905
	20.46	427	121.291
	20.48	479	124.931
	20.5	465	128.649
	20.52	492	132.276
	20.54	506	135.637
	20.56	508	138.564
	20.58	501	140.888
	20.6	517	142.466
	20.62	494	143.205
	20.64	530	143.1
	20.66	544	142.245
	20.68	543	140.812
	20.7	559	138.943
	20.72	533	136.986
	20.74	495	135.013
	20.76	487	133.095
	20.78	472	131.242
	20.8	449	129.412
	20.82	445	127.568
	20.84	470	125.705
	20.86	457	123.868
	20.88	459	122.17
	20.9	433	120.719
	20.92	441	119.67
	20.94	448	119.14
	20.96	403	119.208
	20.98	406	119.893
	21	430	121.158
	21.02	415	122.911
	21.04	412	125.021
	21.06	431	127.202
	21.08	407	129.545
	21.1	378	131.762
	21.12	410	133.705
	21.14	383	135.242
	21.16	371	136.275
	21.18	372	136.753
	21.2	391	136.668
	21.22	344	136.184
	21.24	355	135.445
	21.26	374	134.597
	21.28	355	133.814
	21.3	383	133.096
	21.32	377	132.624
	21.34	341	132.222
	21.36	403	131.727
	21.38	369	130.969
	21.4	375	129.731
	21.42	371	127.927
	21.44	342	125.572
	21.46	362	122.791
	21.48	356	119.794
	21.5	365	116.785
	21.52	374	114.1
	21.54	375	111.895
	21.56	408	110.321
	21.58	344	109.465
	21.6	374	109.357
	21.62	363	109.967
	21.64	339	111.212
	21.66	325	112.957
	21.68	351	115.029
	21.7	327	117.234
	21.72	364	119.392
	21.74	352	121.369
	21.76	372	123.105
	21.78	378	124.597
	21.8	390	125.755
	21.82	344	126.954
	21.84	341	128.072
	21.86	366	129.077
	21.88	385	129.86
	21.9	358	130.251
	21.92	384	130.043
	21.94	323	129.004
	21.96	369	127.202
	21.98	349	124.607
	22	305	121.378
	22.02	314	117.748
	22.04	319	113.924
	22.06	302	110.23
	22.08	284	106.794
	22.1	296	103.694
	22.12	292	100.966
	22.14	287	98.5815
	22.16	260	96.4737
	22.18	271	94.4635
	22.2	270	92.6232
	22.22	264	90.7606
	22.24	279	88.782
	22.26	223	86.619
	22.28	232	84.2435
	22.3	237	81.6754
	22.32	252	78.9779
	22.34	251	76.2423
	22.36	240	73.5594
	22.38	267	71.0019
	22.4	273	68.6245
	22.42	273	66.4534
	22.44	263	64.4979
	22.46	235	62.7617
	22.48	263	61.2519
	22.5	231	59.984
	22.52	223	58.9787
	22.54	241	58.2677
	22.56	213	57.8378
	22.58	252	57.6948
	22.6	245	57.8119
	22.62	254	58.1577
	22.64	240	58.6301
	22.66	262	59.0966
	22.68	244	59.6126
	22.7	230	60.0253
	22.72	249	60.2708
	22.74	262	60.2989
	22.76	280	60.0766
	22.78	218	59.5948
	22.8	255	58.8566
	22.82	244	57.907
	22.84	252	56.8164
	22.86	237	55.677
	22.88	236	54.5906
	22.9	272	53.6556
	22.92	257	52.9401
	22.94	212	52.546
	22.96	281	52.5163
	22.98	256	52.8591
	23	247	53.6005
	23.02	257	54.7387
	23.04	236	56.2777
	23.06	233	58.1291
	23.08	229	60.2511
	23.1	252	62.5682
	23.12	243	64.9239
	23.14	241	67.1971
	23.16	238	69.2473
	23.18	238	70.9698
	23.2	233	72.2734
	23.22	239	73.1726
	23.24	240	73.7362
	23.26	227	74.0852
	23.28	243	74.3648
	23.3	237	74.7137
	23.32	228	75.2302
	23.34	228	76.0055
	23.36	230	77.0464
	23.38	255	78.3218
	23.4	256	79.7535
	23.42	263	81.202
	23.44	227	82.5539
	23.46	260	83.6284
	23.48	211	84.2807
	23.5	221	84.4128
	23.52	256	83.9925
	23.54	253	83.0554
	23.56	256	81.6855
	23.58	244	79.9844
	23.6	222	78.0407
	23.62	235	75.9096
	23.64	245	73.6103
	23.66	225	71.1383
	23.68	245	68.4864
	23.7	252	65.6642
	23.72	224	62.7075
	23.74	254	59.6758
	23.76	251	56.6406
	23.78	208	53.6843
	23.8	254	50.7845
	23.82	212	48.1136
	23.84	259	45.6437
	23.86	247	43.326
	23.88	236	41.3038
	23.9	255	39.509
	23.92	218	37.946
	23.94	252	36.5717
	23.96	227	35.3775
	23.98	243	34.315
	24	244	33.4115
	24.02	238	32.6268
	24.04	231	31.9532
	24.06	217	31.3908
	24.08	230	30.9453
	24.1	212	30.6238
	24.12	209	30.4323
	24.14	246	30.3727
	24.16	218	30.4435
	24.18	238	30.6339
	24.2	226	30.8994
	24.22	212	31.2621
	24.24	243	31.6702
	24.26	187	32.095
	24.28	251	32.5033
	24.3	236	32.8718
	24.32	249	33.2004
	24.34	210	33.5029
	24.36	246	33.8076
	24.38	210	34.1531
	24.4	242	34.5888
	24.42	240	35.1405
	24.44	260	35.8518
	24.46	247	36.72
	24.48	263	37.6896
	24.5	264	39.0634
	24.52	249	40.7139
	24.54	257	42.6699
	24.56	239	44.9639
	24.58	236	47.6192
	24.6	248	50.666
	24.62	278	54.1249
	24.64	264	58.0137
	24.66	283	62.3439
	24.68	231	67.1216
	24.7	252	72.3471
	24.72	246	78.0135
	24.74	287	84.103
	24.76	249	90.5823
	24.78	267	97.396
	24.8	286	104.46
	24.82	301	111.664
	24.84	281	118.798
	24.86	284	125.626
	24.88	302	131.866
	24.9	286	137.168
	24.92	280	141.21
	24.94	262	143.759
	24.96	254	144.737
	24.98	272	144.257
	25	249	142.57
	25.02	260	140.042
	25.04	318	137.043
	25.06	276	133.883
	25.08	261	130.768
	25.1	298	127.796
	25.12	275	124.976
	25.14	251	122.255
	25.16	266	119.575
	25.18	268	116.91
	25.2	241	114.29
	25.22	285	111.812
	25.24	248	109.574
	25.26	260	107.704
	25.28	242	106.288
	25.3	211	105.302
	25.32	259	104.802
	25.34	234	104.622
	25.36	241	104.577
	25.38	230	104.439
	25.4	249	103.967
	25.42	235	102.953
	25.44	254	101.271
	25.46	229	98.8926
	25.48	205	95.9048
	25.5	217	92.4761
	25.52	214	88.8187
	25.54	212	85.1483
	25.56	231	81.6527
	25.58	246	78.4767
	25.6	200	75.7108
	25.62	202	73.4022
	25.64	195	71.5531
	25.66	206	70.128
	25.68	233	69.0174
	25.7	209	68.2091
	25.72	244	67.5503
	25.74	221	66.9257
	25.76	207	66.235
	25.78	205	65.4033
	25.8	200	64.4039
	25.82	204	63.194
	25.84	229	61.9666
	25.86	223	60.7356
	25.88	220	59.6018
	25.9	167	58.6534
	25.92	192	57.9613
	25.94	204	57.5748
	25.96	206	57.524
	25.98	208	57.8053
	26	176	58.4027
	26.02	178	59.2469
	26.04	214	60.3309
	26.06	207	61.5433
	26.08	189	62.7909
	26.1	188	63.9581
	26.12	183	64.9187
	26.14	166	65.543
	26.16	155	65.705
	26.18	153	65.3094
	26.2	183	64.3187
	26.22	163	62.7591
	26.24	181	60.7154
	26.26	167	58.3269
	26.28	179	55.7127
	26.3	185	53.0628
	26.32	161	50.4771
	26.34	183	48.0507
	26.36	154	45.852
	26.38	157	43.9242
	26.4	186	42.2272
	26.42	138	40.8991
	26.44	159	39.8692
	26.46	165	39.1195
	26.48	156	38.6209
	26.5	178	38.3341
	26.52	176	38.2112
	26.54	163	38.1982
	26.56	163	38.239
	26.58	182	38.257
	26.6	150	38.251
	26.62	177	38.1351
	26.64	168	37.9354
	26.66	149	37.6409
	26.68	157	37.2671
	26.7	155	36.8693
	26.72	153	36.5075
	26.74	168	36.2448
	26.76	128	36.1376
	26.78	155	36.2338
	26.8	163	36.5685
	26.82	154	37.1647
	26.84	171	38.0327
	26.86	138	39.1432
	26.88	151	40.5331
	26.9	139	42.1394
	26.92	147	43.9146
	26.94	144	45.796
	26.96	156	47.664
	26.98	149	49.5478
	27	166	51.3396
	27.02	145	52.9959
	27.04	164	54.4847
	27.06	151	55.7781
	27.08	148	56.8374
	27.1	143	57.612
	27.12	156	58.0426
	27.14	156	58.079
	27.16	187	57.6948
	27.18	161	56.8977
	27.2	174	55.6656
	27.22	168	54.1823
	27.24	158	52.4555
	27.26	180	50.5577
	27.28	178	48.5572
	27.3	161	46.527
	27.32	131	44.5386
	27.34	152	42.6731
	27.36	165	40.9608
	27.38	161	39.4592
	27.4	144	38.2058
	27.42	162	37.1919
	27.44	186	36.424
	27.46	128	35.8867
	27.48	181	35.5556
	27.5	157	35.4014
	27.52	167	35.349
	27.54	158	35.4585
	27.56	164	35.6585
	27.58	142	35.9189
	27.6	149	36.2196
	27.62	132	36.5213
	27.64	170	36.7807
	27.66	140	36.9612
	27.68	142	37.0328
	27.7	150	36.9811
	27.72	173	36.7413
	27.74	167	36.4733
	27.76	161	36.1282
	27.78	163	35.7322
	27.8	155	35.3022
	27.82	158	34.8546
	27.84	162	34.3817
	27.86	170	33.8969
	27.88	162	33.4156
	27.9	171	32.9594
	27.92	177	32.554
	27.94	162	32.2141
	27.96	171	31.9899
	27.98	129	31.8903
	28	151	31.9337
	28.02	151	32.1259
	28.04	160	32.4423
	28.06	148	32.9394
	28.08	162	33.5793
	28.1	174	34.3532
	28.12	165	35.2546
	28.14	167	36.2817
	28.16	146	37.4361
	28.18	169	38.7189
	28.2	166	40.1284
	28.22	158	41.6375
	28.24	152	43.2045
	28.26	120	44.7956
	28.28	137	46.3348
	28.3	166	47.7506
	28.32	157	48.9754
	28.34	146	49.9547
	28.36	145	50.6628
	28.38	169	51.074
	28.4	153	51.2196
	28.42	160	51.1582
	28.44	177	50.9564
	28.46	145	50.6971
	28.48	160	50.5014
	28.5	172	50.4383
	28.52	169	50.5763
	28.54	161	50.9678
	28.56	173	51.6564
	28.58	162	52.6372
	28.6	157	53.9648
	28.62	154	55.6132
	28.64	178	57.5539
	28.66	168	59.7334
	28.68	184	62.0742
	28.7	183	64.4757
	28.72	168	66.8184
	28.74	164	68.977
	28.76	173	70.8269
	28.78	162	72.2573
	28.8	179	73.1564
	28.82	147	73.4597
	28.84	163	73.1301
	28.86	178	72.1653
	28.88	193	70.5938
	28.9	180	68.4709
	28.92	165	65.8655
	28.94	163	62.8602
	28.96	179	59.5378
	28.98	170	56.0072
	29	167	52.4072
	29.02	154	48.8175
	29.04	146	45.3303
	29.06	162	42.0208
	29.08	171	38.9467
	29.1	168	36.1388
	29.12	177	33.6213
	29.14	174	31.3972
	29.16	152	29.4624
	29.18	149	27.816
	29.2	178	26.4439
	29.22	171	25.3339
	29.24	162	24.4815
	29.26	165	23.8331
	29.28	171	23.4393
	29.3	148	23.2452
	29.32	136	23.279
	29.34	159	23.5136
	29.36	147	23.9396
	29.38	144	24.5456
	29.4	155	25.316
	29.42	169	26.2291
	29.44	145	27.2546
	29.46	145	28.3319
	29.48	139	29.4537
	29.5	133	30.5478
	29.52	139	31.5606
	29.54	165	32.45
	29.56	138	33.1825
	29.58	170	33.746
	29.6	138	34.1335
	29.62	133	34.3519
	29.64	127	34.3942
	29.66	142	34.2604
	29.68	140	33.9561
	29.7	141	33.501
	29.72	157	32.9323
	29.74	154	32.304
	29.76	132	31.6735
	29.78	124	31.0916
	29.8	122	30.6143
	29.82	138	30.2682
	29.84	125	30.0669
	29.86	134	30.0037
	29.88	143	30.0656
	29.9	127	30.2149
	29.92	141	30.4196
	29.94	136	30.6437
	29.96	144	30.8497
	29.98	133	31.009
	30	134	31.0987
	30.02	137	31.1035
	30.04	121	31.0166
	30.06	131	30.8391
	30.08	143	30.5697
	30.1	122	30.2358
	30.12	126	29.8344
	30.14	101	29.375
	30.16	132	28.8703
	30.18	117	28.3405
	30.2	105	27.8034
	30.22	138	27.2907
	30.24	113	26.8313
	30.26	105	26.45
	30.28	102	26.1649
	30.3	115	25.9881
	30.32	106	25.9266
	30.34	130	25.9875
	30.36	120	26.179
	30.38	120	26.511
	30.4	106	26.9932
	30.42	102	27.6316
	30.44	114	28.4308
	30.46	93	29.36
	30.48	108	30.4022
	30.5	101	31.5066
	30.52	115	32.6093
	30.54	129	33.6356
	30.56	111	34.514
	30.58	130	35.1702
	30.6	123	35.5914
	30.62	104	35.7673
	30.64	112	35.7336
	30.66	126	35.5408
	30.68	133	35.231
	30.7	134	34.8522
	30.72	121	34.3355
	30.74	115	33.8982
	30.76	112	33.4531
	30.78	100	33.0057
	30.8	138	32.5603
	30.82	126	32.1201
	30.84	136	31.683
	30.86	128	31.2434
	30.88	109	30.7852
	30.9	114	30.2949
	30.92	116	29.7506
	30.94	120	29.0925
	30.96	137	28.3956
	30.98	125	27.5962
	31	117	26.7088
	31.02	122	25.7549
	31.04	91	24.7649
	31.06	116	23.7716
	31.08	123	22.8037
	31.1	104	21.8849
	31.12	112	21.0196
	31.14	122	20.2207
	31.16	123	19.4739
	31.18	133	18.7822
	31.2	128	18.1053
	31.22	134	17.5186
	31.24	108	16.9645
	31.26	90	16.49
	31.28	104	16.0776
	31.3	90	15.7305
	31.32	130	15.4514
	31.34	137	15.2417
	31.36	121	15.1032
	31.38	128	15.0379
	31.4	125	15.0475
	31.42	105	15.1322
	31.44	103	15.2892
	31.46	104	15.515
	31.48	120	15.7913
	31.5	107	16.0978
	31.52	114	16.4276
	31.54	117	16.751
	31.56	121	17.0249
	31.58	105	17.2736
	31.6	116	17.4635
	31.62	117	17.5903
	31.64	112	17.657
	31.66	100	17.6717
	31.68	127	17.6431
	31.7	113	17.5848
	31.72	118	17.5059
	31.74	116	17.4174
	31.76	113	17.3316
	31.78	123	17.26
	31.8	117	17.2177
	31.82	110	17.1971
	31.84	120	17.1929
	31.86	97	17.2185
	31.88	95	17.2391
	31.9	108	17.2464
	31.92	114	17.2279
	31.94	116	17.1756
	31.96	97	17.0512
	31.98	113	16.9236
	32	110	16.7587
	32.02	106	16.5563
	32.04	118	16.3289
	32.06	95	16.0844
	32.08	100	15.839
	32.1	105	15.6123
	32.12	97	15.4245
	32.14	94	15.2965
	32.16	103	15.244
	32.18	123	15.2807
	32.2	117	15.4104
	32.22	101	15.6365
	32.24	110	15.9542
	32.26	107	16.3518
	32.28	118	16.8101
	32.3	100	17.3025
	32.32	87	17.7902
	32.34	125	18.2406
	32.36	98	18.6148
	32.38	114	18.878
	32.4	126	19.0081
	32.42	94	18.9862
	32.44	95	18.8468
	32.46	130	18.6027
	32.48	98	18.2889
	32.5	121	17.9482
	32.52	110	17.6089
	32.54	113	17.3034
	32.56	110	17.0464
	32.58	109	16.8501
	32.6	98	16.7171
	32.62	119	16.6419
	32.64	102	16.6141
	32.66	125	16.6213
	32.68	90	16.6516
	32.7	114	16.6964
	32.72	111	16.7531
	32.74	127	16.8268
	32.76	118	16.933
	32.78	112	17.0665
	32.8	106	17.2854
	32.82	109	17.5977
	32.84	124	18.0245
	32.86	97	18.5756
	32.88	106	19.2682
	32.9	119	20.1096
	32.92	104	21.0794
	32.94	114	22.2151
	32.96	95	23.4824
	32.98	129	24.8541
	33	109	26.2884
	33.02	101	27.732
	33.04	123	29.1052
	33.06	112	30.3534
	33.08	100	31.3866
	33.1	103	32.1322
	33.12	114	32.5426
	33.14	113	32.6007
	33.16	106	32.3249
	33.18	104	31.7658
	33.2	99	30.9969
	33.22	115	30.1014
	33.24	118	29.1612
	33.26	93	28.2445
	33.28	107	27.4013
	33.3	99	26.6568
	33.32	106	26.0336
	33.34	116	25.5245
	33.36	119	25.1182
	33.38	104	24.8002
	33.4	114	24.5563
	33.42	107	24.375
	33.44	136	24.2401
	33.46	111	24.1505
	33.48	105	24.0774
	33.5	111	24.0158
	33.52	104	23.9319
	33.54	119	23.7979
	33.56	120	23.5913
	33.58	101	23.2966
	33.6	93	22.9103
	33.62	100	22.4351
	33.64	94	21.9076
	33.66	90	21.3505
	33.68	107	20.7949
	33.7	106	20.269
	33.72	114	19.7944
	33.74	123	19.3848
	33.76	97	19.0566
	33.78	90	18.8173
	33.8	117	18.6765
	33.82	117	18.6411
	33.84	103	18.7181
	33.86	120	18.9103
	33.88	96	19.2143
	33.9	111	19.6207
	33.92	99	20.1251
	33.94	110	20.7042
	33.96	96	21.3448
	33.98	104	22.0333
	34	106	22.7582
	34.02	101	23.5077
	34.04	89	24.2685
	34.06	102	25.0141
	34.08	102	25.7037
	34.1	111	26.3247
	34.12	98	26.8296
	34.14	113	27.1924
	34.16	109	27.3854
	34.18	111	27.4504
	34.2	99	27.3947
	34.22	118	27.2523
	34.24	98	27.0618
	34.26	125	26.8556
	34.28	93	26.6575
	34.3	100	26.4808
	34.32	116	26.3268
	34.34	89	26.2084
	34.36	128	26.1148
	34.38	103	26.0469
	34.4	94	26.0035
	34.42	97	25.9763
	34.44	99	25.9497
	34.46	107	25.9101
	34.48	117	25.8311
	34.5	94	25.6861
	34.52	106	25.4849
	34.54	104	25.2124
	34.56	105	24.8685
	34.58	123	24.4422
	34.6	99	23.997
	34.62	110	23.5266
	34.64	111	23.0294
	34.66	100	22.5564
	34.68	106	22.1034
	34.7	120	21.6841
	34.72	114	21.3007
	34.74	109	20.9834
	34.76	97	20.7376
	34.78	111	20.5591
	34.8	108	20.4418
	34.82	104	20.3736
	34.84	92	20.3396
	34.86	89	20.3237
	34.88	109	20.3116
	34.9	118	20.2902
	34.92	99	20.2473
	34.94	115	20.1698
	34.96	96	20.0434
	34.98	119	19.8535
	35	99	19.5888
	35.02	102	19.2461
	35.04	93	18.8334
	35.06	100	18.3705
	35.08	99	17.8852
	35.1	88	17.4084
	35.12	108	16.9682
	35.14	100	16.5863
	35.16	104	16.2761
	35.18	103	16.0421
	35.2	97	15.8816
	35.22	95	15.7856
	35.24	100	15.7417
	35.26	92	15.7365
	35.28	102	15.758
	35.3	105	15.7979
	35.32	103	15.8404
	35.34	102	15.9104
	35.36	115	15.9996
	35.38	98	16.1133
	35.4	113	16.2561
	35.42	105	16.4301
	35.44	99	16.6337
	35.46	101	16.8475
	35.48	95	17.0883
	35.5	116	17.3305
	35.52	124	17.5616
	35.54	92	17.7699
	35.56	107	17.9454
	35.58	97	18.0794
	35.6	100	18.1644
	35.62	102	18.1953
	35.64	109	18.1715
	35.66	106	18.0983
	35.68	105	17.9877
	35.7	113	17.8548
	35.72	78	17.7201
	35.74	104	17.6076
	35.76	104	17.529
	35.78	113	17.4921
	35.8	101	17.4934
	35.82	116	17.5298
	35.84	95	17.5927
	35.86	81	17.6632
	35.88	96	17.7277
	35.9	93	17.7781
	35.92	124	17.8122
	35.94	99	17.8274
	35.96	97	17.8499
	35.98	84	17.8874
	36	96	17.9564
	36.02	88	18.0725
	36.04	116	18.2477
	36.06	106	18.4898
	36.08	104	18.8009
	36.1	93	19.1738
	36.12	99	19.6024
	36.14	107	20.0633
	36.16	108	20.5324
	36.18	104	20.9805
	36.2	93	21.3819
	36.22	92	21.7188
	36.24	88	21.9841
	36.26	100	22.1806
	36.28	83	22.3172
	36.3	95	22.4046
	36.32	87	22.4521
	36.34	83	22.4663
	36.36	110	22.4353
	36.38	104	22.4005
	36.4	93	22.3495
	36.42	90	22.2907
	36.44	98	22.2352
	36.46	96	22.1965
	36.48	118	22.1883
	36.5	87	22.2222
	36.52	106	22.2994
	36.54	85	22.4377
	36.56	97	22.6298
	36.58	88	22.8712
	36.6	95	23.151
	36.62	87	23.4587
	36.64	120	23.7693
	36.66	104	24.0665
	36.68	89	24.3212
	36.7	90	24.5089
	36.72	107	24.6112
	36.74	97	24.6186
	36.76	104	24.5214
	36.78	95	24.346
	36.8	97	24.0888
	36.82	95	23.7515
	36.84	103	23.3287
	36.86	98	22.8111
	36.88	114	22.1908
	36.9	105	21.469
	36.92	108	20.6568
	36.94	109	19.7821
	36.96	116	18.8762
	36.98	115	17.972
	37	92	17.1061
	37.02	102	16.3025
	37.04	96	15.5801
	37.06	106	14.95
	37.08	109	14.4165
	37.1	100	13.9781
	37.12	116	13.6268
	37.14	120	13.3545
	37.16	110	13.1459
	37.18	88	12.9856
	37.2	103	12.8588
	37.22	97	12.7544
	37.24	104	12.6669
	37.26	110	12.5975
	37.28	93	12.5531
	37.3	108	12.5428
	37.32	98	12.5822
	37.34	131	12.6814
	37.36	103	12.8507
	37.38	104	13.0923
	37.4	101	13.4198
	37.42	98	13.8267
	37.44	123	14.3052
	37.46	107	14.8404
	37.48	123	15.4092
	37.5	106	15.977
	37.52	111	16.5135
	37.54	108	16.9753
	37.56	93	17.324
	37.58	111	17.5291
	37.6	87	17.5714
	37.62	108	17.4461
	37.64	91	17.1632
	37.66	103	16.7457
	37.68	107	16.2228
	37.7	102	15.6327
	37.72	87	15.0129
	37.74	89	14.3924
	37.76	86	13.7973
	37.78	101	13.2481
	37.8	95	12.7577
	37.82	101	12.3378
	37.84	85	11.9963
	37.86	113	11.7316
	37.88	90	11.5416
	37.9	105	11.4215
	37.92	122	11.366
	37.94	112	11.3717
	37.96	95	11.4362
	37.98	95	11.5603
	38	98	11.7472
	38.02	115	12.0014
	38.04	104	12.3275
	38.06	100	12.7298
	38.08	109	13.2114
	38.1	108	13.7733
	38.12	100	14.4139
	38.14	107	15.1232
	38.16	105	15.8948
	38.18	101	16.7023
	38.2	102	17.509
	38.22	84	18.288
	38.24	98	18.9885
	38.26	98	19.5694
	38.28	115	20.0005
	38.3	101	20.2703
	38.32	77	20.3878
	38.34	116	20.382
	38.36	108	20.2946
	38.38	86	20.1715
	38.4	88	20.0543
	38.42	108	19.9733
	38.44	87	19.9429
	38.46	107	19.9664
	38.48	98	20.0278
	38.5	96	20.0974
	38.52	91	20.1493
	38.54	93	20.1452
	38.56	124	20.0541
	38.58	104	19.8541
	38.6	92	19.5343
	38.62	92	19.0958
	38.64	94	18.5491
	38.66	96	17.9115
	38.68	116	17.2015
	38.7	90	16.4383
	38.72	104	15.6401
	38.74	87	14.8244
	38.76	88	14.0077
	38.78	79	13.2044
	38.8	95	12.425
	38.82	94	11.6809
	38.84	111	10.977
	38.86	98	10.3176
	38.88	111	9.69251
	38.9	97	9.13257
	38.92	99	8.62694
	38.94	95	8.16799
	38.96	98	7.77698
	38.98	96	7.4441
	39	94	7.16852
	39.02	91	6.94863
	39.04	103	6.78225
	39.06	110	6.66677
	39.08	99	6.59915
	39.1	100	6.57578
	39.12	100	6.59224
	39.14	131	6.64136
	39.16	104	6.7169
	39.18	116	6.81486
	39.2	88	6.92378
	39.22	98	7.03398
	39.24	99	7.1366
	39.26	108	7.22458
	39.28	98	7.29383
	39.3	115	7.34052
	39.32	88	7.37449
	39.34	90	7.39813
	39.36	108	7.41173
	39.38	83	7.43771
	39.4	106	7.47594
	39.42	98	7.5355
	39.44	88	7.62145
	39.46	95	7.73799
	39.48	93	7.88711
	39.5	78	8.06834
	39.52	107	8.27858
	39.54	87	8.51004
	39.56	92	8.75898
	39.58	79	9.01293
	39.6	103	9.2599
	39.62	95	9.48713
	39.64	101	9.68275
	39.66	95	9.83792
	39.68	88	9.94879
	39.7	79	10.0173
	39.72	99	10.0503
	39.74	101	10.0534
	39.76	102	10.0458
	39.78	100	10.0336
	39.8	82	10.0266
	39.82	98	10.0345
	39.84	94	10.067
	39.86	110	10.1335
	39.88	95	10.2416
	39.9	105	10.3875
	39.92	101	10.5906
	39.94	84	10.84
	39.96	90	11.125
	39.98	93	11.4498
	40	87	11.7999

## Sheet: Supplementary Fig. 7
	273 K				283 K				293 K
Supplementary Fig. 7	Adsorption				Adsorption				Adsorption
	Absolute Pressure (kPa)	Quantity Adsorbed (cm3/g STP)			Absolute Pressure (kPa)	Quantity Adsorbed (cm3/g STP)			Absolute Pressure (kPa)	Quantity Adsorbed (cm3/g STP)
	1.34068	9.87089	107.991	123.471	1.33167	6.47106	107.999	101.005	0.16564	0.61835	108	86.3693
	3.84516	20.4745	103.823	121.327	4.01795	15.2707	103.799	99.0293	0.3363	1.24798	103.762	84.5804
	7.08512	29.0597	101.039	119.722	6.40936	20.8299	101.006	97.6062	0.6536	2.375	100.969	83.3156
	10.1264	35.0798	98.3608	118.155	9.12496	25.8156	98.3294	96.2041	1.27961	4.43393	98.2938	82.0825
	11.7708	37.8999	97.3275	117.508	11.917	30.0784	97.3243	95.6483	4.18748	11.9878	97.333	81.6177
	14.6246	42.3243	94.6232	115.912	14.563	33.6072	94.6286	94.2366	6.60775	16.7156	94.6422	80.371
	17.327	46.1573	92.0332	114.32	17.3124	36.9114	92.0292	92.8192	9.21341	20.8964	92.0134	79.1211
	19.9925	49.6816	89.3279	112.609	19.9941	39.8737	89.3284	91.3097	11.965	24.6439	89.3342	77.8199
	22.6634	53.0277	86.6674	110.889	22.6704	42.6428	86.6612	89.8022	14.6419	27.832	86.6626	76.5076
	25.3408	56.2392	83.9994	109.108	25.3611	45.2801	84.0075	88.2731	17.319	30.7046	84.0021	75.1795
	28.001	59.302	81.3249	107.285	28.0061	47.7565	81.3366	86.7062	20.0008	33.3425	81.3373	73.8317
	30.6697	62.2793	78.6648	105.428	30.6838	50.1571	78.6684	85.1113	22.6648	35.7861	78.6704	72.4601
	33.3529	65.1837	75.9996	103.524	33.3418	52.4678	75.9984	83.4942	25.3374	38.0958	76.0059	71.0694
	35.9774	67.9512	73.3376	101.574	36.0138	54.7158	73.3409	81.8572	28.0228	40.2939	73.3332	69.6574
	38.6807	70.7243	70.6746	99.562	38.6755	56.8934	70.6736	80.1729	30.6771	42.3738	70.6698	68.216
	41.2845	73.3217	68.0021	97.5088	41.3407	59.0166	68.005	78.4653	33.352	44.3825	68.0009	66.7493
	44.0141	75.985	65.3437	95.4273	44.0111	61.0976	65.3388	76.7304	36.0092	46.3069	65.3346	65.2709
	46.6806	78.5224	62.6773	93.2873	46.6752	63.1285	62.6721	74.9684	38.6801	48.1939	62.6759	63.7707
	49.3453	81.0047	60.0032	91.0918	49.3402	65.109	60.0044	73.169	41.3527	50.01	60.012	62.2404
	52.0153	83.4372	57.3435	88.8422	52.0011	67.0548	57.3393	71.341	44.0092	51.7814	57.3426	60.6838
	54.6713	85.7874	54.6668	86.524	54.678	68.97	54.6697	69.477	46.6772	53.5198	54.6816	59.0997
	57.3292	88.0966	51.9458	84.1143	57.3386	70.8386	52.0072	67.5735	49.3391	55.2136	52.006	57.4712
	60.008	90.3743	49.3395	81.7427	59.9997	72.677	49.2851	65.5925	52.0032	56.8768	49.336	55.8152
	62.6725	92.5871	46.6696	79.2737	62.6694	74.4867	46.621	63.6177	54.6812	58.5129	46.668	54.1312
	65.3374	94.7335	44.0113	76.7435	65.3318	76.2608	44.012	61.6456	57.3377	60.1026	44.0089	52.4069
	67.9981	96.8408	41.2899	74.0979	67.9974	78.0044	41.2928	59.5378	60.0059	61.6761	41.2861	50.6002
	70.6818	98.9204	38.6203	71.4226	70.6654	79.7264	38.6781	57.4514	62.6672	63.2173	38.6793	48.8211
	73.3402	100.921	36.0051	68.7407	73.3388	81.409	36.0003	55.2698	65.329	64.739	35.9686	46.9145
	76.0022	102.888	33.2839	65.8812	75.9899	83.0601	33.311	53.0138	68.0093	66.242	33.3009	44.9732
	78.6744	104.802	30.6376	63.0241	78.6649	84.6998	30.6392	50.7001	70.662	67.7126	30.6164	42.9529
	81.3245	106.679	27.9661	60.0406	81.3297	86.3015	27.9775	48.3062	73.3333	69.1691	27.9835	40.8804
	84.0065	108.531	25.3068	56.9599	83.9948	87.8851	25.3171	45.8184	75.9961	70.6013	25.2995	38.6771
	86.6627	110.341	22.6565	53.7763	86.664	89.445	22.656	43.1984	78.6685	72.0082	22.6547	36.3778
	89.3366	112.115	19.9927	50.4174	89.3293	90.9689	19.9923	40.4301	81.3246	73.3973	19.9812	33.9107
	91.9959	113.834	17.3318	46.8781	91.988	92.4723	17.3356	37.4779	84.0069	74.7763	17.3316	31.2732
	94.6665	115.519	14.6805	43.101	94.6614	93.9416	14.6744	34.2683	86.6648	76.1275	14.6688	28.3908
	97.3277	117.168	12.0233	38.9625	97.3246	95.3979	12.0228	30.7178	89.3283	77.4637	12.0194	25.1977
	99.9942	118.795	9.36956	34.2943	100.003	96.8385	9.3664	26.6582	91.9998	78.7871	9.36021	21.555
	102.667	120.394	6.72645	28.7917	102.664	98.2461	6.71856	21.8518	94.6635	80.0905	6.71124	17.2888
	105.326	121.951	3.89789	21.0598	105.33	99.6386	4.15059	15.9343	97.3336	81.3819	4.08716	12.0721
	107.991	123.471	1.37939	10.3522	107.999	101.005	1.32512	6.61185	99.9963	82.6546	1.31517	4.69794
		--				--			102.666	83.9029
	--	--			--	--			105.318	85.1421
	--	--			--	--			108	86.3693

## Sheet: Supplementary Fig. 8
	273 K				283 K				293 K
Supplementary Fig. 8	Adsorption				Adsorption				Adsorption
	Absolute Pressure (kPa)	Quantity Adsorbed (cm3/g STP)			Absolute Pressure (kPa)	Quantity Adsorbed (cm3/g STP)			Absolute Pressure (kPa)	Quantity Adsorbed (cm3/g STP)
	1.35753	6.10312	107.998	101.581	1.31307	3.90048	108.002	83.6845	1.36304	3.28964	107.996	75.8821
	4.05579	14.7469	103.78	99.636	4.2119	10.7117	103.732	81.9631	4.30961	9.12437	103.706	74.2753
	6.47109	20.47	100.984	98.2338	6.57876	15.1291	100.946	80.7683	6.56234	12.8112	100.917	73.1697
	9.1558	25.6061	98.3136	96.8705	9.2598	19.3482	98.2773	79.5892	9.28919	16.6685	98.2479	72.0912
	11.9198	30.0695	97.3368	96.3424	11.9484	23.0046	97.3265	79.1488	11.9893	20.0133	97.3261	71.7122
	14.6449	33.9098	94.6304	94.9641	14.6564	26.2791	94.647	77.9721	14.658	22.9635	94.6579	70.6249
	17.323	37.317	92.0317	93.5797	17.2964	29.1631	92.0254	76.785	17.323	25.6528	92.0034	69.5202
	20.0066	40.4519	89.3262	92.1082	19.967	31.8416	89.3374	75.5485	20.0007	28.1406	89.3277	68.3957
	22.6206	43.3047	86.6649	90.6446	22.6171	34.3312	86.6736	74.2967	22.6771	30.4503	86.6681	67.2582
	25.3122	46.0695	84.0031	89.1432	25.2861	36.6726	84.0007	73.0247	25.3395	32.6169	83.9986	66.0858
	28.0404	48.7192	81.3379	87.6108	28.0019	38.9285	81.331	71.7309	28.0061	34.6743	81.3225	64.9023
	30.6655	51.1603	78.6721	86.0542	30.6757	41.0512	78.6587	70.4253	30.6763	36.6336	78.67	63.7095
	33.342	53.5576	76.0076	84.4758	33.3579	43.0823	76.0032	69.0936	33.3393	38.497	75.9974	62.485
	36.0242	55.8679	73.3369	82.8638	36.0134	45.0175	73.3329	67.7356	36.0091	40.2969	73.3369	61.2381
	38.6774	58.0747	70.6717	81.2199	38.6775	46.8903	70.6688	66.3562	38.6786	42.0261	70.6669	59.9736
	41.3479	60.2262	68.0042	79.5292	41.3455	48.6969	68.0015	64.9553	41.3415	43.7	68.0074	58.6902
	44.0168	62.3249	65.3376	77.8253	44.006	50.4526	65.3432	63.5263	44.0125	45.3232	65.3326	57.3778
	46.6806	64.3625	62.6759	76.0872	46.6862	52.1761	62.6744	62.0685	46.6787	46.8957	62.6689	56.0438
	49.3409	66.3445	60.0089	74.3102	49.3485	53.8379	60.0072	60.5763	49.3452	48.4277	60.0064	54.6855
	52.0019	68.2844	57.347	72.4936	52.0068	55.4484	57.3353	59.0591	52.0024	49.9219	57.3397	53.2927
	54.6829	70.1869	54.6741	70.64	54.668	57.0364	54.6825	57.5214	54.6815	51.3835	54.6704	51.862
	57.3333	72.0358	52.0128	68.7459	57.3422	58.5964	52.01	55.9342	57.3403	52.81	52.0071	50.4064
	60.0139	73.8647	49.3396	66.8074	60.0082	60.1263	49.3437	54.3063	60.0029	54.2035	49.3481	48.9169
	62.6743	75.6476	46.6733	64.8208	62.6765	61.6201	46.6742	52.6449	62.6719	55.5736	46.6787	47.3848
	65.3348	77.3982	43.9592	62.7482	65.344	63.0881	43.9494	50.8981	65.3348	56.921	44.0181	45.8114
	68.0049	79.1146	41.3476	60.6988	68.0083	64.5225	41.3519	49.1835	68.011	58.2448	41.3486	44.1837
	70.6735	80.789	38.6794	58.5377	70.6674	65.9404	38.6176	47.3218	70.6696	59.5383	38.6797	42.5062
	73.3337	82.4443	36.0035	56.3091	73.345	67.3364	36.0263	45.4941	73.3341	60.8125	36.0185	40.7793
	76.0105	84.0742	33.3095	53.9874	76.0087	68.7013	33.3456	43.5411	76.0037	62.0694	33.2915	38.9303
	78.6619	85.6593	30.6487	51.6007	78.6765	70.0446	30.6398	41.4861	78.67	63.3096	30.61	37.045
	81.3328	87.2331	27.9674	49.093	81.3362	71.3679	27.9757	39.3624	81.342	64.5248	27.9903	35.1151
	84.0062	88.7796	25.3063	46.4922	84.0034	72.6766	25.3201	37.1428	83.9959	65.7252	25.3241	33.0527
	86.6679	90.2926	22.6503	43.7536	86.6695	73.9759	22.6617	34.8014	86.6697	66.9093	22.6633	30.8713
	89.3363	91.7729	19.9978	40.8512	89.3369	75.2498	20.002	32.2966	89.3311	68.0861	19.991	28.5328
	91.9975	93.2302	17.3365	37.7191	91.9984	76.4969	17.3343	29.5958	92.0053	69.2407	17.329	26.0401
	94.6606	94.6797	14.6729	34.3138	94.6633	77.7303	14.6728	26.6659	94.6606	70.3798	14.6757	23.3447
	97.3336	96.1042	12.0218	30.5479	97.33	78.953	12.0133	23.4408	97.3332	71.5101	12.0141	20.3644
	99.9918	97.5016	9.36156	26.2589	100.002	80.1707	9.36046	19.8122	99.9917	72.6215	9.34977	17.0427
	102.664	98.8767	6.71655	21.2381	102.669	81.3527	6.70167	15.6143	102.665	73.7164	6.69759	13.272
	105.328	100.235	4.15288	15.1855	105.328	82.523	4.0543	10.6079	105.325	74.802	4.03975	8.84948
	107.998	101.581	1.24971	5.71673	108.002	83.6845	1.31251	4.05011	107.996	75.8821	1.20493	3.01977

## Sheet: Supplementary Fig. 11
Supplementary Fig. 11
	Total pressure (kPa)	Selectivity
	1	1.4404
	2	1.44995
	3	1.45228
	4	1.45192
	5	1.45028
	6	1.44794
	7	1.44521
	8	1.44226
	9	1.43921
	10	1.43611
	20	1.40739
	30	1.38531
	40	1.36858
	50	1.35566
	60	1.34551
	70	1.33742
	80	1.33093
	90	1.32569
	100	1.32148
	105	1.31969

## Sheet: Supplementary Fig. 16
		After breakthrough	Simulated
	2θ (º)	Intensity (a.u.)	Intensity (a.u.)
Supplementary Fig. 16	4	13644	7335.96
	4.02	14512	6755.44
	4.04	15616	6178.7
	4.06	16593	5621.81
	4.08	17786	5095.86
	4.1	19580	4607.52
	4.12	21015	4160.02
	4.14	22713	3754.06
	4.16	23802	3388.67
	4.18	24925	3061.8
	4.2	24733	2770.78
	4.22	23214	2512.64
	4.24	20384	2284.29
	4.26	18127	2082.66
	4.28	16278	1904.79
	4.3	15123	1747.91
	4.32	13613	1609.46
	4.34	12504	1487.07
	4.36	11529	1378.65
	4.38	10449	1282.33
	4.4	9812	1196.47
	4.42	9295	1119.67
	4.44	8465	1050.69
	4.46	7778	988.496
	4.48	6925	932.196
	4.5	6329	881.042
	4.52	5713	834.401
	4.54	5270	791.738
	4.56	4649	752.601
	4.58	4232	716.608
	4.6	3718	683.434
	4.62	3435	652.995
	4.64	3141	624.663
	4.66	3028	598.426
	4.68	2684	574.104
	4.7	2607	551.542
	4.72	2551	530.603
	4.74	2437	511.169
	4.76	2332	493.138
	4.78	2269	476.419
	4.8	2128	460.938
	4.82	2158	446.629
	4.84	2098	433.44
	4.86	2032	421.332
	4.88	1972	410.275
	4.9	1874	400.252
	4.92	1964	391.258
	4.94	1881	383.303
	4.96	1892	376.405
	4.98	1882	370.6
	5	1874	365.935
	5.02	1807	362.468
	5.04	1783	360.273
	5.06	1732	359.71
	5.08	1811	360.311
	5.1	1835	362.451
	5.12	1808	366.224
	5.14	1859	371.723
	5.16	1896	379.025
	5.18	1803	388.187
	5.2	1930	399.221
	5.22	1831	412.077
	5.24	1871	426.609
	5.26	2001	443.563
	5.28	1951	460.406
	5.3	1980	477.452
	5.32	1959	493.721
	5.34	1984	507.994
	5.36	2046	518.908
	5.38	1936	525.161
	5.4	1862	525.762
	5.42	1873	520.36
	5.44	1811	509.001
	5.46	1763	492.597
	5.48	1641	472.37
	5.5	1708	449.673
	5.52	1622	425.776
	5.54	1563	401.725
	5.56	1540	378.301
	5.58	1562	356.036
	5.6	1479	335.254
	5.62	1473	316.127
	5.64	1417	298.715
	5.66	1454	283.004
	5.68	1449	268.934
	5.7	1453	256.413
	5.72	1342	245.334
	5.74	1315	235.581
	5.76	1303	227.035
	5.78	1307	219.582
	5.8	1228	213.112
	5.82	1271	207.523
	5.84	1243	202.724
	5.86	1276	198.632
	5.88	1191	195.176
	5.9	1183	192.296
	5.92	1195	189.942
	5.94	1199	188.071
	5.96	1163	186.653
	5.98	1176	185.662
	6	1190	185.082
	6.02	1098	185.231
	6.04	1153	185.45
	6.06	1146	186.068
	6.08	1187	187.109
	6.1	1137	188.553
	6.12	1086	190.437
	6.14	1105	192.788
	6.16	1087	195.64
	6.18	1115	199.037
	6.2	1096	203.034
	6.22	1186	207.696
	6.24	1116	213.106
	6.26	1134	219.362
	6.28	1100	226.584
	6.3	1140	234.912
	6.32	1110	244.514
	6.34	1137	255.587
	6.36	1073	268.357
	6.38	1178	283.081
	6.4	1081	300.05
	6.42	1154	319.584
	6.44	1163	342.03
	6.46	1189	367.757
	6.48	1140	397.149
	6.5	1098	430.589
	6.52	1091	468.449
	6.54	1089	511.06
	6.56	1104	558.687
	6.58	1054	611.476
	6.6	1124	669.62
	6.62	1083	732.341
	6.64	1162	799.144
	6.66	1125	868.743
	6.68	1150	939.128
	6.7	1246	1007.44
	6.72	1240	1070
	6.74	1252	1122.54
	6.76	1282	1160.73
	6.78	1341	1181.03
	6.8	1295	1181.44
	6.82	1268	1162.05
	6.84	1338	1125.01
	6.86	1362	1074
	6.88	1315	1013.35
	6.9	1404	947.343
	6.92	1406	879.62
	6.94	1480	812.996
	6.96	1590	749.449
	6.98	1627	690.246
	7	1634	636.108
	7.02	1631	587.373
	7.04	1676	544.084
	7.06	1827	506.139
	7.08	1785	473.32
	7.1	1711	445.349
	7.12	1766	421.921
	7.14	1581	402.724
	7.16	1542	387.463
	7.18	1430	375.867
	7.2	1486	367.698
	7.22	1413	362.761
	7.24	1267	360.906
	7.26	1315	362.026
	7.28	1249	366.056
	7.3	1184	372.969
	7.32	1168	382.952
	7.34	1166	395.655
	7.36	1215	411.295
	7.38	1153	429.918
	7.4	1123	451.589
	7.42	1108	476.424
	7.44	1035	504.614
	7.46	1101	536.451
	7.48	1094	572.323
	7.5	1135	612.675
	7.52	1145	657.937
	7.54	1161	708.431
	7.56	1215	764.251
	7.58	1200	825.147
	7.6	1175	890.368
	7.62	1131	958.512
	7.64	1111	1027.36
	7.66	1153	1093.81
	7.68	1078	1153.92
	7.7	1068	1203.26
	7.72	1045	1237.52
	7.74	1051	1253.35
	7.76	1093	1249.11
	7.78	1147	1225.23
	7.8	1158	1184.05
	7.82	1126	1129.22
	7.84	1271	1064.95
	7.86	1298	995.171
	7.88	1437	923.384
	7.9	1509	852.854
	7.92	1486	784.584
	7.94	1664	720.486
	7.96	1667	661.442
	7.98	1746	607.935
	8	1672	560.156
	8.02	1747	518.091
	8.04	1852	481.593
	8.06	1928	450.43
	8.08	2130	424.329
	8.1	2043	402.994
	8.12	2057	386.131
	8.14	1858	373.456
	8.16	1710	364.701
	8.18	1636	359.762
	8.2	1625	358.095
	8.22	1532	359.603
	8.24	1513	364.015
	8.26	1445	371.006
	8.28	1307	380.16
	8.3	1380	390.93
	8.32	1341	402.604
	8.34	1304	414.747
	8.36	1454	425.435
	8.38	1391	434.076
	8.4	1386	439.794
	8.42	1472	442.014
	8.44	1599	440.676
	8.46	1718	436.197
	8.48	1666	429.359
	8.5	1727	421.113
	8.52	1787	412.369
	8.54	1856	403.835
	8.56	1852	395.931
	8.58	1913	388.747
	8.6	1979	382.067
	8.62	1921	375.413
	8.64	1883	368.147
	8.66	1788	359.608
	8.68	1869	349.269
	8.7	1822	336.876
	8.72	1672	322.504
	8.74	1696	306.523
	8.76	1607	289.494
	8.78	1561	272.03
	8.8	1490	254.692
	8.82	1399	237.928
	8.84	1241	222.049
	8.86	1280	207.247
	8.88	1242	193.999
	8.9	1253	181.569
	8.92	1311	170.312
	8.94	1362	160.176
	8.96	1348	151.087
	8.98	1482	142.968
	9	1434	135.732
	9.02	1470	129.296
	9.04	1442	123.579
	9.06	1366	118.505
	9.08	1262	114
	9.1	1359	110
	9.12	1242	106.445
	9.14	1245	103.282
	9.16	1206	100.54
	9.18	1222	98.0288
	9.2	1238	95.788
	9.22	1176	93.7875
	9.24	1110	92.0021
	9.26	1187	90.4103
	9.28	1110	88.9942
	9.3	1092	87.7388
	9.32	1140	86.6318
	9.34	1125	85.6627
	9.36	1119	84.8231
	9.38	1153	84.106
	9.4	1187	83.5058
	9.42	1150	83.0182
	9.44	1116	82.6397
	9.46	1129	82.3679
	9.48	1130	82.2012
	9.5	1102	76.0426
	9.52	1185	76.2553
	9.54	1103	76.4455
	9.56	1137	76.7429
	9.58	1053	77.1501
	9.6	1047	77.6708
	9.62	982	78.3101
	9.64	1003	79.0737
	9.66	913	80.002
	9.68	863	81.0374
	9.7	925	76.1197
	9.72	858	77.5086
	9.74	856	79.0719
	9.76	854	80.9127
	9.78	792	82.8725
	9.8	738	85.058
	9.82	812	87.4911
	9.84	785	90.1957
	9.86	727	93.1985
	9.88	756	96.5283
	9.9	705	100.216
	9.92	752	104.292
	9.94	720	108.788
	9.96	757	113.79
	9.98	769	119.205
	10	720	125.11
	10.02	751	131.519
	10.04	757	138.445
	10.06	774	145.911
	10.08	735	153.959
	10.1	792	162.654
	10.12	732	172.091
	10.14	790	182.379
	10.16	800	193.63
	10.18	792	205.937
	10.2	781	219.345
	10.22	797	233.834
	10.24	807	249.286
	10.26	801	265.616
	10.28	842	282.125
	10.3	813	298.424
	10.32	821	313.837
	10.34	851	327.633
	10.36	858	339.157
	10.38	857	347.978
	10.4	864	354.106
	10.42	835	357.716
	10.44	776	359.573
	10.46	905	360.58
	10.48	870	361.709
	10.5	868	363.929
	10.52	812	367.944
	10.54	838	374.471
	10.56	867	384.051
	10.58	788	397.128
	10.6	845	414.066
	10.62	829	435.162
	10.64	837	460.733
	10.66	830	490.744
	10.68	870	525.311
	10.7	914	564.306
	10.72	906	607.403
	10.74	943	654.054
	10.76	955	703.509
	10.78	1020	754.903
	10.8	1065	807.404
	10.82	1080	860.39
	10.84	1108	913.561
	10.86	1121	966.909
	10.88	1127	1020.51
	10.9	1239	1074.17
	10.92	1237	1127.06
	10.94	1282	1177.43
	10.96	1359	1222.52
	10.98	1383	1258.79
	11	1410	1282.46
	11.02	1524	1290.3
	11.04	1578	1280.5
	11.06	1596	1253.07
	11.08	1622	1209.92
	11.1	1687	1154.26
	11.12	1825	1089.94
	11.14	1827	1020.45
	11.16	1881	948.947
	11.18	1888	877.486
	11.2	1897	808.487
	11.22	1938	742.869
	11.24	2031	681.509
	11.26	2011	624.987
	11.28	2096	573.642
	11.3	2164	527.616
	11.32	2254	486.894
	11.34	2157	451.343
	11.36	2113	420.757
	11.38	1955	394.899
	11.4	1947	373.469
	11.42	1792	356.219
	11.44	1755	342.903
	11.46	1677	333.3
	11.48	1615	327.215
	11.5	1670	324.481
	11.52	1605	324.953
	11.54	1547	328.497
	11.56	1540	334.974
	11.58	1376	344.222
	11.6	1343	356.024
	11.62	1215	370.067
	11.64	1231	385.893
	11.66	1164	402.851
	11.68	1135	420.03
	11.7	1129	436.28
	11.72	1018	450.248
	11.74	1010	460.526
	11.76	992	465.88
	11.78	981	465.518
	11.8	967	459.229
	11.82	894	447.496
	11.84	944	431.315
	11.86	867	411.98
	11.88	865	390.861
	11.9	822	369.145
	11.92	842	347.856
	11.94	831	327.753
	11.96	820	309.375
	11.98	861	293.075
	12	838	279.071
	12.02	832	267.484
	12.04	854	258.368
	12.06	894	251.732
	12.08	909	247.555
	12.1	956	245.792
	12.12	899	246.376
	12.14	965	249.215
	12.16	933	254.181
	12.18	1002	261.097
	12.2	973	269.706
	12.22	1039	279.643
	12.24	1128	290.401
	12.26	1063	301.362
	12.28	1173	311.566
	12.3	1127	320.102
	12.32	1155	326.063
	12.34	1113	328.497
	12.36	1168	326.985
	12.38	1094	321.493
	12.4	1110	312.436
	12.42	1101	300.567
	12.44	1030	286.829
	12.46	1019	272.086
	12.48	1044	257.15
	12.5	1021	242.636
	12.52	1017	228.982
	12.54	1042	216.473
	12.56	1037	204.208
	12.58	1119	194.422
	12.6	1062	186.064
	12.62	1151	179.129
	12.64	1172	173.584
	12.66	1209	169.406
	12.68	1199	166.498
	12.7	1213	164.823
	12.72	1300	164.32
	12.74	1243	164.934
	12.76	1261	166.619
	12.78	1283	169.349
	12.8	1192	173.117
	12.82	1269	177.943
	12.84	1313	183.863
	12.86	1326	190.918
	12.88	1252	199.137
	12.9	1245	208.52
	12.92	1214	219.048
	12.94	1177	230.674
	12.96	1173	242.889
	12.98	1215	255.477
	13	1163	267.925
	13.02	1155	279.581
	13.04	1078	289.712
	13.06	1084	297.61
	13.08	1067	302.734
	13.1	1070	304.848
	13.12	1099	304.089
	13.14	1101	300.95
	13.16	1123	296.166
	13.18	1161	290.574
	13.2	1135	284.984
	13.22	1246	280.053
	13.24	1250	276.468
	13.26	1292	274.629
	13.28	1314	274.894
	13.3	1260	277.541
	13.32	1313	282.817
	13.34	1330	290.903
	13.36	1336	301.988
	13.38	1384	316.233
	13.4	1381	333.779
	13.42	1395	354.735
	13.44	1390	379.162
	13.46	1446	407.048
	13.48	1330	438.266
	13.5	1436	472.525
	13.52	1455	508.231
	13.54	1350	546.693
	13.56	1431	585.641
	13.58	1353	623.478
	13.6	1420	658.295
	13.62	1402	687.959
	13.64	1483	710.739
	13.66	1424	725.232
	13.68	1419	731.012
	13.7	1478	728.706
	13.72	1472	719.876
	13.74	1514	706.679
	13.76	1447	691.496
	13.78	1486	676.373
	13.8	1518	663.079
	13.82	1557	652.82
	13.84	1600	646.282
	13.86	1618	643.68
	13.88	1558	644.844
	13.9	1562	649.311
	13.92	1672	656.452
	13.94	1638	665.578
	13.96	1548	676.029
	13.98	1481	687.164
	14	1434	698.281
	14.02	1424	708.48
	14.04	1454	716.572
	14.06	1459	721.103
	14.08	1439	720.55
	14.1	1348	713.65
	14.12	1442	699.751
	14.14	1394	679.071
	14.16	1300	652.525
	14.18	1470	621.745
	14.2	1395	588.328
	14.22	1467	554.571
	14.24	1478	521.762
	14.26	1535	491.096
	14.28	1600	463.493
	14.3	1618	439.4
	14.32	1654	419.228
	14.34	1723	403.172
	14.36	1790	391.318
	14.38	1811	383.672
	14.4	1772	380.19
	14.42	1789	380.777
	14.44	1936	385.284
	14.46	1955	393.322
	14.48	1827	404.951
	14.5	1806	419.486
	14.52	1929	436.308
	14.54	1874	454.512
	14.56	1805	472.916
	14.58	1802	490.067
	14.6	1934	504.345
	14.62	2021	514.179
	14.64	2077	518.328
	14.66	2081	516.166
	14.68	2138	507.825
	14.7	2077	494.156
	14.72	2056	476.488
	14.74	2027	456.366
	14.76	1966	435.169
	14.78	1911	414.081
	14.8	1939	393.92
	14.82	1859	375.158
	14.84	1841	357.974
	14.86	1804	342.382
	14.88	1755	328.06
	14.9	1749	314.833
	14.92	1722	302.498
	14.94	1712	290.962
	14.96	1793	280.262
	14.98	1877	270.546
	15	1837	262.029
	15.02	1826	254.936
	15.04	1882	249.479
	15.06	1854	245.749
	15.08	1832	243.858
	15.1	1905	243.763
	15.12	1818	245.409
	15.14	1863	248.644
	15.16	1811	253.219
	15.18	1856	258.788
	15.2	1879	264.901
	15.22	1835	271.035
	15.24	1904	276.649
	15.26	1921	281.271
	15.28	1896	284.597
	15.3	1901	286.571
	15.32	1832	287.281
	15.34	1930	287.053
	15.36	1899	286.233
	15.38	1930	285.124
	15.4	1921	283.916
	15.42	1880	282.723
	15.44	1879	281.381
	15.46	1835	279.805
	15.48	1779	277.817
	15.5	1762	275.253
	15.52	1706	272.016
	15.54	1727	268.125
	15.56	1731	263.728
	15.58	1737	259.075
	15.6	1667	254.457
	15.62	1738	250.14
	15.64	1708	246.369
	15.66	1701	243.098
	15.68	1667	240.38
	15.7	1708	238.161
	15.72	1834	236.403
	15.74	1759	235.13
	15.76	1779	234.458
	15.78	1718	234.584
	15.8	1746	235.742
	15.82	1737	238.159
	15.84	1655	242.007
	15.86	1755	247.354
	15.88	1655	254.197
	15.9	1708	262.352
	15.92	1616	271.501
	15.94	1584	281.179
	15.96	1670	290.798
	15.98	1673	299.764
	16	1606	307.391
	16.02	1625	313.286
	16.04	1552	317.248
	16.06	1584	319.311
	16.08	1629	319.69
	16.1	1677	318.664
	16.12	1632	316.482
	16.14	1604	313.321
	16.16	1549	309.1
	16.18	1535	304.367
	16.2	1457	298.893
	16.22	1445	292.867
	16.24	1540	286.427
	16.26	1522	279.705
	16.28	1507	272.813
	16.3	1570	265.825
	16.32	1537	258.748
	16.34	1607	251.512
	16.36	1565	243.968
	16.38	1591	235.929
	16.4	1569	227.247
	16.42	1572	217.831
	16.44	1530	207.767
	16.46	1606	197.267
	16.48	1632	186.63
	16.5	1550	176.219
	16.52	1559	166.279
	16.54	1498	157.085
	16.56	1505	148.814
	16.58	1569	141.578
	16.6	1572	135.159
	16.62	1550	130.134
	16.64	1571	126.213
	16.66	1622	123.366
	16.68	1590	121.54
	16.7	1670	120.674
	16.72	1614	120.653
	16.74	1475	121.356
	16.76	1586	122.611
	16.78	1682	124.197
	16.8	1591	124.81
	16.82	1591	126.212
	16.84	1552	127.055
	16.86	1596	127.074
	16.88	1472	126.103
	16.9	1488	124.112
	16.92	1373	121.222
	16.94	1265	117.617
	16.96	1335	113.486
	16.98	1364	109.261
	17	1369	105.071
	17.02	1400	101.071
	17.04	1385	97.3708
	17.06	1375	93.9621
	17.08	1308	90.8479
	17.1	1333	87.9809
	17.12	1328	85.3019
	17.14	1228	82.7597
	17.16	1232	80.3263
	17.18	1243	78.0045
	17.2	1211	75.8251
	17.22	1274	73.8363
	17.24	1252	72.0907
	17.26	1176	70.6347
	17.28	1176	69.5016
	17.3	1126	68.7092
	17.32	1149	68.2599
	17.34	1159	68.1425
	17.36	1135	68.335
	17.38	1171	68.8078
	17.4	1111	69.5279
	17.42	1073	70.4767
	17.44	1119	71.6159
	17.46	1140	72.88
	17.48	1046	74.2546
	17.5	1119	75.6944
	17.52	1085	77.1469
	17.54	983	78.5563
	17.56	1075	79.5447
	17.58	1077	80.7239
	17.6	1086	81.7426
	17.62	1060	82.5876
	17.64	1035	83.3191
	17.66	1029	83.9897
	17.68	984	84.6998
	17.7	1058	85.5748
	17.72	984	86.7784
	17.74	1002	88.3916
	17.76	1048	90.5812
	17.78	1067	93.4131
	17.8	1070	96.9869
	17.82	1003	101.361
	17.84	1036	106.569
	17.86	1088	112.614
	17.88	1062	119.462
	17.9	1014	127.026
	17.92	1064	135.178
	17.94	1094	143.645
	17.96	1118	152.124
	17.98	1072	160.217
	18	1126	167.472
	18.02	1076	173.439
	18.04	1113	177.742
	18.06	1159	180.154
	18.08	1129	180.624
	18.1	1098	179.299
	18.12	1113	176.47
	18.14	1074	172.28
	18.16	1101	167.566
	18.18	1047	162.44
	18.2	1099	157.189
	18.22	1054	152.052
	18.24	1066	147.236
	18.26	1076	142.912
	18.28	1045	139.241
	18.3	1047	136.343
	18.32	1002	134.299
	18.34	1055	133.147
	18.36	1074	132.887
	18.38	1031	133.494
	18.4	1046	134.942
	18.42	1016	137.22
	18.44	1007	140.349
	18.46	1010	144.378
	18.48	1041	149.376
	18.5	986	155.402
	18.52	1020	162.477
	18.54	1027	170.565
	18.56	1088	179.501
	18.58	1019	189.047
	18.6	1024	198.783
	18.62	1051	208.146
	18.64	1032	216.443
	18.66	1025	222.912
	18.68	1041	226.84
	18.7	1056	227.694
	18.72	1013	225.246
	18.74	1100	219.626
	18.76	1049	211.291
	18.78	1059	200.913
	18.8	1119	189.241
	18.82	1136	176.979
	18.84	1059	164.71
	18.86	1037	152.687
	18.88	1056	141.578
	18.9	1112	131.378
	18.92	1139	122.179
	18.94	1174	113.996
	18.96	1136	106.808
	18.98	1122	100.554
	19	1204	95.1481
	19.02	1123	90.4895
	19.04	1155	86.4753
	19.06	1187	82.9838
	19.08	1161	79.9356
	19.1	1246	77.2592
	19.12	1315	74.9197
	19.14	1316	72.9071
	19.16	1372	71.2308
	19.18	1389	70.0103
	19.2	1433	69.0679
	19.22	1453	68.5181
	19.24	1424	68.3679
	19.26	1470	68.6155
	19.28	1540	69.2512
	19.3	1484	70.2599
	19.32	1504	71.6242
	19.34	1483	73.3251
	19.36	1455	75.3408
	19.38	1396	77.5999
	19.4	1392	80.1741
	19.42	1383	82.8616
	19.44	1360	85.0727
	19.46	1373	87.6851
	19.48	1287	90.0031
	19.5	1296	91.8514
	19.52	1148	93.0954
	19.54	1199	93.6778
	19.56	1198	93.6391
	19.58	1135	93.1121
	19.6	1144	92.294
	19.62	1144	91.4082
	19.64	1125	90.6698
	19.66	1110	90.3015
	19.68	1141	90.3703
	19.7	1100	91.0387
	19.72	1105	92.1772
	19.74	1075	94.1338
	19.76	1079	96.7473
	19.78	1091	99.968
	19.8	1105	103.704
	19.82	1106	107.822
	19.84	1128	112.154
	19.86	1095	116.515
	19.88	1089	120.274
	19.9	1083	124.193
	19.92	1048	127.713
	19.94	1125	130.752
	19.96	1137	133.29
	19.98	1105	135.23
	20	1071	136.489
	20.02	1179	136.998
	20.04	1154	136.656
	20.06	1140	135.505
	20.08	1109	133.655
	20.1	1164	131.295
	20.12	1149	128.648
	20.14	1134	125.925
	20.16	1180	123.282
	20.18	1140	120.812
	20.2	1172	118.545
	20.22	1155	116.473
	20.24	1169	114.583
	20.26	1212	112.884
	20.28	1171	111.424
	20.3	1144	110.298
	20.32	1202	109.595
	20.34	1200	109.432
	20.36	1268	109.893
	20.38	1264	111.026
	20.4	1337	112.834
	20.42	1275	114.927
	20.44	1371	117.905
	20.46	1341	121.291
	20.48	1369	124.931
	20.5	1395	128.649
	20.52	1390	132.276
	20.54	1369	135.637
	20.56	1376	138.564
	20.58	1418	140.888
	20.6	1389	142.466
	20.62	1449	143.205
	20.64	1406	143.1
	20.66	1343	142.245
	20.68	1316	140.812
	20.7	1312	138.943
	20.72	1238	136.986
	20.74	1344	135.013
	20.76	1337	133.095
	20.78	1315	131.242
	20.8	1327	129.412
	20.82	1250	127.568
	20.84	1313	125.705
	20.86	1233	123.868
	20.88	1318	122.17
	20.9	1269	120.719
	20.92	1270	119.67
	20.94	1257	119.14
	20.96	1226	119.208
	20.98	1225	119.893
	21	1292	121.158
	21.02	1270	122.911
	21.04	1304	125.021
	21.06	1334	127.202
	21.08	1182	129.545
	21.1	1224	131.762
	21.12	1221	133.705
	21.14	1215	135.242
	21.16	1186	136.275
	21.18	1218	136.753
	21.2	1204	136.668
	21.22	1211	136.184
	21.24	1203	135.445
	21.26	1208	134.597
	21.28	1166	133.814
	21.3	1147	133.096
	21.32	1146	132.624
	21.34	1133	132.222
	21.36	1214	131.727
	21.38	1137	130.969
	21.4	1172	129.731
	21.42	1160	127.927
	21.44	1179	125.572
	21.46	1174	122.791
	21.48	1126	119.794
	21.5	1170	116.785
	21.52	1196	114.1
	21.54	1215	111.895
	21.56	1208	110.321
	21.58	1165	109.465
	21.6	1116	109.357
	21.62	1208	109.967
	21.64	1108	111.212
	21.66	1186	112.957
	21.68	1155	115.029
	21.7	1158	117.234
	21.72	1225	119.392
	21.74	1179	121.369
	21.76	1159	123.105
	21.78	1168	124.597
	21.8	1196	125.755
	21.82	1135	126.954
	21.84	1125	128.072
	21.86	1145	129.077
	21.88	1113	129.86
	21.9	1145	130.251
	21.92	1012	130.043
	21.94	1019	129.004
	21.96	1029	127.202
	21.98	1020	124.607
	22	1012	121.378
	22.02	1055	117.748
	22.04	1060	113.924
	22.06	964	110.23
	22.08	986	106.794
	22.1	931	103.694
	22.12	991	100.966
	22.14	960	98.5815
	22.16	980	96.4737
	22.18	886	94.4635
	22.2	932	92.6232
	22.22	895	90.7606
	22.24	933	88.782
	22.26	959	86.619
	22.28	889	84.2435
	22.3	838	81.6754
	22.32	932	78.9779
	22.34	936	76.2423
	22.36	859	73.5594
	22.38	923	71.0019
	22.4	875	68.6245
	22.42	886	66.4534
	22.44	879	64.4979
	22.46	976	62.7617
	22.48	876	61.2519
	22.5	840	59.984
	22.52	901	58.9787
	22.54	910	58.2677
	22.56	886	57.8378
	22.58	901	57.6948
	22.6	845	57.8119
	22.62	866	58.1577
	22.64	922	58.6301
	22.66	911	59.0966
	22.68	904	59.6126
	22.7	915	60.0253
	22.72	904	60.2708
	22.74	889	60.2989
	22.76	908	60.0766
	22.78	933	59.5948
	22.8	963	58.8566
	22.82	850	57.907
	22.84	956	56.8164
	22.86	918	55.677
	22.88	921	54.5906
	22.9	920	53.6556
	22.92	900	52.9401
	22.94	948	52.546
	22.96	925	52.5163
	22.98	922	52.8591
	23	941	53.6005
	23.02	930	54.7387
	23.04	963	56.2777
	23.06	947	58.1291
	23.08	990	60.2511
	23.1	922	62.5682
	23.12	892	64.9239
	23.14	912	67.1971
	23.16	966	69.2473
	23.18	1002	70.9698
	23.2	922	72.2734
	23.22	939	73.1726
	23.24	894	73.7362
	23.26	914	74.0852
	23.28	828	74.3648
	23.3	885	74.7137
	23.32	880	75.2302
	23.34	873	76.0055
	23.36	830	77.0464
	23.38	812	78.3218
	23.4	807	79.7535
	23.42	906	81.202
	23.44	902	82.5539
	23.46	862	83.6284
	23.48	805	84.2807
	23.5	899	84.4128
	23.52	931	83.9925
	23.54	872	83.0554
	23.56	901	81.6855
	23.58	974	79.9844
	23.6	968	78.0407
	23.62	887	75.9096
	23.64	932	73.6103
	23.66	929	71.1383
	23.68	926	68.4864
	23.7	892	65.6642
	23.72	903	62.7075
	23.74	895	59.6758
	23.76	869	56.6406
	23.78	874	53.6843
	23.8	886	50.7845
	23.82	903	48.1136
	23.84	843	45.6437
	23.86	873	43.326
	23.88	912	41.3038
	23.9	874	39.509
	23.92	901	37.946
	23.94	896	36.5717
	23.96	914	35.3775
	23.98	936	34.315
	24	903	33.4115
	24.02	863	32.6268
	24.04	901	31.9532
	24.06	921	31.3908
	24.08	920	30.9453
	24.1	884	30.6238
	24.12	951	30.4323
	24.14	910	30.3727
	24.16	834	30.4435
	24.18	890	30.6339
	24.2	869	30.8994
	24.22	908	31.2621
	24.24	909	31.6702
	24.26	862	32.095
	24.28	913	32.5033
	24.3	890	32.8718
	24.32	937	33.2004
	24.34	889	33.5029
	24.36	879	33.8076
	24.38	949	34.1531
	24.4	859	34.5888
	24.42	908	35.1405
	24.44	913	35.8518
	24.46	900	36.72
	24.48	897	37.6896
	24.5	857	39.0634
	24.52	941	40.7139
	24.54	892	42.6699
	24.56	949	44.9639
	24.58	947	47.6192
	24.6	949	50.666
	24.62	868	54.1249
	24.64	893	58.0137
	24.66	912	62.3439
	24.68	908	67.1216
	24.7	868	72.3471
	24.72	892	78.0135
	24.74	857	84.103
	24.76	930	90.5823
	24.78	907	97.396
	24.8	967	104.46
	24.82	970	111.664
	24.84	885	118.798
	24.86	992	125.626
	24.88	954	131.866
	24.9	893	137.168
	24.92	921	141.21
	24.94	931	143.759
	24.96	926	144.737
	24.98	873	144.257
	25	955	142.57
	25.02	868	140.042
	25.04	979	137.043
	25.06	911	133.883
	25.08	899	130.768
	25.1	923	127.796
	25.12	896	124.976
	25.14	884	122.255
	25.16	899	119.575
	25.18	931	116.91
	25.2	887	114.29
	25.22	891	111.812
	25.24	875	109.574
	25.26	911	107.704
	25.28	844	106.288
	25.3	820	105.302
	25.32	848	104.802
	25.34	842	104.622
	25.36	852	104.577
	25.38	818	104.439
	25.4	812	103.967
	25.42	846	102.953
	25.44	806	101.271
	25.46	788	98.8926
	25.48	797	95.9048
	25.5	805	92.4761
	25.52	774	88.8187
	25.54	786	85.1483
	25.56	813	81.6527
	25.58	840	78.4767
	25.6	824	75.7108
	25.62	836	73.4022
	25.64	805	71.5531
	25.66	810	70.128
	25.68	800	69.0174
	25.7	831	68.2091
	25.72	788	67.5503
	25.74	813	66.9257
	25.76	792	66.235
	25.78	791	65.4033
	25.8	775	64.4039
	25.82	744	63.194
	25.84	765	61.9666
	25.86	785	60.7356
	25.88	793	59.6018
	25.9	776	58.6534
	25.92	733	57.9613
	25.94	767	57.5748
	25.96	819	57.524
	25.98	754	57.8053
	26	751	58.4027
	26.02	746	59.2469
	26.04	777	60.3309
	26.06	785	61.5433
	26.08	779	62.7909
	26.1	713	63.9581
	26.12	714	64.9187
	26.14	713	65.543
	26.16	726	65.705
	26.18	750	65.3094
	26.2	724	64.3187
	26.22	725	62.7591
	26.24	700	60.7154
	26.26	700	58.3269
	26.28	717	55.7127
	26.3	703	53.0628
	26.32	710	50.4771
	26.34	688	48.0507
	26.36	666	45.852
	26.38	697	43.9242
	26.4	670	42.2272
	26.42	668	40.8991
	26.44	720	39.8692
	26.46	721	39.1195
	26.48	711	38.6209
	26.5	704	38.3341
	26.52	647	38.2112
	26.54	729	38.1982
	26.56	715	38.239
	26.58	651	38.257
	26.6	685	38.251
	26.62	669	38.1351
	26.64	718	37.9354
	26.66	678	37.6409
	26.68	673	37.2671
	26.7	658	36.8693
	26.72	681	36.5075
	26.74	671	36.2448
	26.76	676	36.1376
	26.78	705	36.2338
	26.8	663	36.5685
	26.82	677	37.1647
	26.84	704	38.0327
	26.86	696	39.1432
	26.88	663	40.5331
	26.9	681	42.1394
	26.92	682	43.9146
	26.94	681	45.796
	26.96	676	47.664
	26.98	644	49.5478
	27	651	51.3396
	27.02	685	52.9959
	27.04	674	54.4847
	27.06	638	55.7781
	27.08	701	56.8374
	27.1	658	57.612
	27.12	761	58.0426
	27.14	695	58.079
	27.16	709	57.6948
	27.18	693	56.8977
	27.2	674	55.6656
	27.22	656	54.1823
	27.24	664	52.4555
	27.26	660	50.5577
	27.28	702	48.5572
	27.3	660	46.527
	27.32	715	44.5386
	27.34	681	42.6731
	27.36	636	40.9608
	27.38	678	39.4592
	27.4	711	38.2058
	27.42	688	37.1919
	27.44	721	36.424
	27.46	664	35.8867
	27.48	722	35.5556
	27.5	681	35.4014
	27.52	676	35.349
	27.54	678	35.4585
	27.56	742	35.6585
	27.58	661	35.9189
	27.6	707	36.2196
	27.62	637	36.5213
	27.64	608	36.7807
	27.66	667	36.9612
	27.68	748	37.0328
	27.7	684	36.9811
	27.72	689	36.7413
	27.74	653	36.4733
	27.76	671	36.1282
	27.78	707	35.7322
	27.8	685	35.3022
	27.82	736	34.8546
	27.84	694	34.3817
	27.86	698	33.8969
	27.88	701	33.4156
	27.9	720	32.9594
	27.92	708	32.554
	27.94	701	32.2141
	27.96	748	31.9899
	27.98	678	31.8903
	28	720	31.9337
	28.02	695	32.1259
	28.04	674	32.4423
	28.06	681	32.9394
	28.08	698	33.5793
	28.1	698	34.3532
	28.12	719	35.2546
	28.14	682	36.2817
	28.16	698	37.4361
	28.18	668	38.7189
	28.2	616	40.1284
	28.22	654	41.6375
	28.24	680	43.2045
	28.26	710	44.7956
	28.28	720	46.3348
	28.3	719	47.7506
	28.32	670	48.9754
	28.34	677	49.9547
	28.36	674	50.6628
	28.38	708	51.074
	28.4	666	51.2196
	28.42	692	51.1582
	28.44	722	50.9564
	28.46	767	50.6971
	28.48	663	50.5014
	28.5	757	50.4383
	28.52	759	50.5763
	28.54	663	50.9678
	28.56	677	51.6564
	28.58	693	52.6372
	28.6	731	53.9648
	28.62	711	55.6132
	28.64	684	57.5539
	28.66	690	59.7334
	28.68	750	62.0742
	28.7	655	64.4757
	28.72	678	66.8184
	28.74	719	68.977
	28.76	691	70.8269
	28.78	753	72.2573
	28.8	696	73.1564
	28.82	728	73.4597
	28.84	684	73.1301
	28.86	729	72.1653
	28.88	714	70.5938
	28.9	710	68.4709
	28.92	717	65.8655
	28.94	722	62.8602
	28.96	756	59.5378
	28.98	743	56.0072
	29	697	52.4072
	29.02	690	48.8175
	29.04	731	45.3303
	29.06	685	42.0208
	29.08	670	38.9467
	29.1	706	36.1388
	29.12	735	33.6213
	29.14	724	31.3972
	29.16	682	29.4624
	29.18	668	27.816
	29.2	660	26.4439
	29.22	685	25.3339
	29.24	698	24.4815
	29.26	626	23.8331
	29.28	698	23.4393
	29.3	742	23.2452
	29.32	671	23.279
	29.34	669	23.5136
	29.36	624	23.9396
	29.38	657	24.5456
	29.4	652	25.316
	29.42	690	26.2291
	29.44	671	27.2546
	29.46	699	28.3319
	29.48	704	29.4537
	29.5	640	30.5478
	29.52	629	31.5606
	29.54	671	32.45
	29.56	647	33.1825
	29.58	627	33.746
	29.6	675	34.1335
	29.62	608	34.3519
	29.64	632	34.3942
	29.66	647	34.2604
	29.68	611	33.9561
	29.7	611	33.501
	29.72	642	32.9323
	29.74	618	32.304
	29.76	610	31.6735
	29.78	619	31.0916
	29.8	608	30.6143
	29.82	613	30.2682
	29.84	624	30.0669
	29.86	597	30.0037
	29.88	629	30.0656
	29.9	655	30.2149
	29.92	572	30.4196
	29.94	553	30.6437
	29.96	597	30.8497
	29.98	624	31.009
	30	615	31.0987
	30.02	604	31.1035
	30.04	601	31.0166
	30.06	624	30.8391
	30.08	611	30.5697
	30.1	557	30.2358
	30.12	608	29.8344
	30.14	577	29.375
	30.16	564	28.8703
	30.18	581	28.3405
	30.2	596	27.8034
	30.22	586	27.2907
	30.24	560	26.8313
	30.26	582	26.45
	30.28	585	26.1649
	30.3	573	25.9881
	30.32	585	25.9266
	30.34	580	25.9875
	30.36	550	26.179
	30.38	557	26.511
	30.4	557	26.9932
	30.42	564	27.6316
	30.44	592	28.4308
	30.46	569	29.36
	30.48	585	30.4022
	30.5	556	31.5066
	30.52	555	32.6093
	30.54	567	33.6356
	30.56	562	34.514
	30.58	596	35.1702
	30.6	533	35.5914
	30.62	571	35.7673
	30.64	563	35.7336
	30.66	585	35.5408
	30.68	581	35.231
	30.7	546	34.8522
	30.72	551	34.3355
	30.74	581	33.8982
	30.76	604	33.4531
	30.78	589	33.0057
	30.8	566	32.5603
	30.82	544	32.1201
	30.84	575	31.683
	30.86	529	31.2434
	30.88	574	30.7852
	30.9	523	30.2949
	30.92	590	29.7506
	30.94	558	29.0925
	30.96	559	28.3956
	30.98	563	27.5962
	31	602	26.7088
	31.02	564	25.7549
	31.04	588	24.7649
	31.06	588	23.7716
	31.08	546	22.8037
	31.1	542	21.8849
	31.12	578	21.0196
	31.14	583	20.2207
	31.16	570	19.4739
	31.18	575	18.7822
	31.2	542	18.1053
	31.22	605	17.5186
	31.24	603	16.9645
	31.26	509	16.49
	31.28	600	16.0776
	31.3	581	15.7305
	31.32	534	15.4514
	31.34	529	15.2417
	31.36	522	15.1032
	31.38	560	15.0379
	31.4	566	15.0475
	31.42	530	15.1322
	31.44	576	15.2892
	31.46	533	15.515
	31.48	564	15.7913
	31.5	558	16.0978
	31.52	575	16.4276
	31.54	528	16.751
	31.56	546	17.0249
	31.58	528	17.2736
	31.6	587	17.4635
	31.62	545	17.5903
	31.64	518	17.657
	31.66	530	17.6717
	31.68	525	17.6431
	31.7	550	17.5848
	31.72	517	17.5059
	31.74	514	17.4174
	31.76	530	17.3316
	31.78	541	17.26
	31.8	541	17.2177
	31.82	525	17.1971
	31.84	516	17.1929
	31.86	523	17.2185
	31.88	519	17.2391
	31.9	553	17.2464
	31.92	545	17.2279
	31.94	537	17.1756
	31.96	503	17.0512
	31.98	545	16.9236
	32	517	16.7587
	32.02	521	16.5563
	32.04	516	16.3289
	32.06	499	16.0844
	32.08	532	15.839
	32.1	488	15.6123
	32.12	516	15.4245
	32.14	513	15.2965
	32.16	488	15.244
	32.18	562	15.2807
	32.2	502	15.4104
	32.22	507	15.6365
	32.24	507	15.9542
	32.26	551	16.3518
	32.28	505	16.8101
	32.3	525	17.3025
	32.32	535	17.7902
	32.34	514	18.2406
	32.36	528	18.6148
	32.38	493	18.878
	32.4	522	19.0081
	32.42	517	18.9862
	32.44	515	18.8468
	32.46	517	18.6027
	32.48	498	18.2889
	32.5	507	17.9482
	32.52	517	17.6089
	32.54	508	17.3034
	32.56	531	17.0464
	32.58	493	16.8501
	32.6	547	16.7171
	32.62	507	16.6419
	32.64	497	16.6141
	32.66	528	16.6213
	32.68	515	16.6516
	32.7	513	16.6964
	32.72	524	16.7531
	32.74	518	16.8268
	32.76	486	16.933
	32.78	488	17.0665
	32.8	510	17.2854
	32.82	530	17.5977
	32.84	509	18.0245
	32.86	467	18.5756
	32.88	506	19.2682
	32.9	541	20.1096
	32.92	501	21.0794
	32.94	494	22.2151
	32.96	501	23.4824
	32.98	490	24.8541
	33	510	26.2884
	33.02	520	27.732
	33.04	509	29.1052
	33.06	473	30.3534
	33.08	543	31.3866
	33.1	492	32.1322
	33.12	469	32.5426
	33.14	553	32.6007
	33.16	474	32.3249
	33.18	476	31.7658
	33.2	527	30.9969
	33.22	486	30.1014
	33.24	532	29.1612
	33.26	485	28.2445
	33.28	454	27.4013
	33.3	469	26.6568
	33.32	500	26.0336
	33.34	479	25.5245
	33.36	481	25.1182
	33.38	490	24.8002
	33.4	536	24.5563
	33.42	494	24.375
	33.44	556	24.2401
	33.46	514	24.1505
	33.48	488	24.0774
	33.5	523	24.0158
	33.52	514	23.9319
	33.54	490	23.7979
	33.56	522	23.5913
	33.58	485	23.2966
	33.6	522	22.9103
	33.62	467	22.4351
	33.64	464	21.9076
	33.66	526	21.3505
	33.68	526	20.7949
	33.7	501	20.269
	33.72	482	19.7944
	33.74	477	19.3848
	33.76	447	19.0566
	33.78	435	18.8173
	33.8	455	18.6765
	33.82	495	18.6411
	33.84	528	18.7181
	33.86	485	18.9103
	33.88	495	19.2143
	33.9	484	19.6207
	33.92	461	20.1251
	33.94	479	20.7042
	33.96	496	21.3448
	33.98	472	22.0333
	34	441	22.7582
	34.02	448	23.5077
	34.04	445	24.2685
	34.06	458	25.0141
	34.08	514	25.7037
	34.1	469	26.3247
	34.12	480	26.8296
	34.14	483	27.1924
	34.16	464	27.3854
	34.18	490	27.4504
	34.2	484	27.3947
	34.22	476	27.2523
	34.24	476	27.0618
	34.26	473	26.8556
	34.28	476	26.6575
	34.3	466	26.4808
	34.32	493	26.3268
	34.34	487	26.2084
	34.36	433	26.1148
	34.38	503	26.0469
	34.4	427	26.0035
	34.42	497	25.9763
	34.44	465	25.9497
	34.46	473	25.9101
	34.48	463	25.8311
	34.5	471	25.6861
	34.52	457	25.4849
	34.54	468	25.2124
	34.56	514	24.8685
	34.58	497	24.4422
	34.6	466	23.997
	34.62	484	23.5266
	34.64	474	23.0294
	34.66	479	22.5564
	34.68	472	22.1034
	34.7	499	21.6841
	34.72	438	21.3007
	34.74	461	20.9834
	34.76	476	20.7376
	34.78	446	20.5591
	34.8	427	20.4418
	34.82	424	20.3736
	34.84	467	20.3396
	34.86	467	20.3237
	34.88	458	20.3116
	34.9	465	20.2902
	34.92	453	20.2473
	34.94	448	20.1698
	34.96	450	20.0434
	34.98	446	19.8535
	35	493	19.5888
	35.02	443	19.2461
	35.04	437	18.8334
	35.06	413	18.3705
	35.08	473	17.8852
	35.1	468	17.4084
	35.12	467	16.9682
	35.14	439	16.5863
	35.16	444	16.2761
	35.18	475	16.0421
	35.2	427	15.8816
	35.22	481	15.7856
	35.24	444	15.7417
	35.26	475	15.7365
	35.28	502	15.758
	35.3	480	15.7979
	35.32	424	15.8404
	35.34	460	15.9104
	35.36	412	15.9996
	35.38	462	16.1133
	35.4	416	16.2561
	35.42	431	16.4301
	35.44	446	16.6337
	35.46	438	16.8475
	35.48	448	17.0883
	35.5	437	17.3305
	35.52	422	17.5616
	35.54	505	17.7699
	35.56	470	17.9454
	35.58	485	18.0794
	35.6	445	18.1644
	35.62	454	18.1953
	35.64	467	18.1715
	35.66	435	18.0983
	35.68	470	17.9877
	35.7	427	17.8548
	35.72	455	17.7201
	35.74	438	17.6076
	35.76	419	17.529
	35.78	446	17.4921
	35.8	458	17.4934
	35.82	450	17.5298
	35.84	407	17.5927
	35.86	442	17.6632
	35.88	450	17.7277
	35.9	457	17.7781
	35.92	440	17.8122
	35.94	488	17.8274
	35.96	421	17.8499
	35.98	424	17.8874
	36	440	17.9564
	36.02	475	18.0725
	36.04	449	18.2477
	36.06	433	18.4898
	36.08	432	18.8009
	36.1	427	19.1738
	36.12	422	19.6024
	36.14	433	20.0633
	36.16	441	20.5324
	36.18	430	20.9805
	36.2	444	21.3819
	36.22	469	21.7188
	36.24	470	21.9841
	36.26	455	22.1806
	36.28	435	22.3172
	36.3	478	22.4046
	36.32	441	22.4521
	36.34	415	22.4663
	36.36	445	22.4353
	36.38	441	22.4005
	36.4	431	22.3495
	36.42	464	22.2907
	36.44	450	22.2352
	36.46	427	22.1965
	36.48	437	22.1883
	36.5	451	22.2222
	36.52	448	22.2994
	36.54	490	22.4377
	36.56	471	22.6298
	36.58	431	22.8712
	36.6	420	23.151
	36.62	434	23.4587
	36.64	422	23.7693
	36.66	463	24.0665
	36.68	453	24.3212
	36.7	431	24.5089
	36.72	483	24.6112
	36.74	424	24.6186
	36.76	466	24.5214
	36.78	444	24.346
	36.8	424	24.0888
	36.82	469	23.7515
	36.84	434	23.3287
	36.86	458	22.8111
	36.88	459	22.1908
	36.9	406	21.469
	36.92	459	20.6568
	36.94	468	19.7821
	36.96	431	18.8762
	36.98	461	17.972
	37	459	17.1061
	37.02	431	16.3025
	37.04	415	15.5801
	37.06	478	14.95
	37.08	482	14.4165
	37.1	458	13.9781
	37.12	426	13.6268
	37.14	479	13.3545
	37.16	462	13.1459
	37.18	469	12.9856
	37.2	466	12.8588
	37.22	486	12.7544
	37.24	423	12.6669
	37.26	447	12.5975
	37.28	424	12.5531
	37.3	453	12.5428
	37.32	459	12.5822
	37.34	428	12.6814
	37.36	433	12.8507
	37.38	429	13.0923
	37.4	458	13.4198
	37.42	433	13.8267
	37.44	432	14.3052
	37.46	486	14.8404
	37.48	479	15.4092
	37.5	453	15.977
	37.52	470	16.5135
	37.54	433	16.9753
	37.56	437	17.324
	37.58	492	17.5291
	37.6	444	17.5714
	37.62	436	17.4461
	37.64	460	17.1632
	37.66	446	16.7457
	37.68	468	16.2228
	37.7	428	15.6327
	37.72	438	15.0129
	37.74	441	14.3924
	37.76	404	13.7973
	37.78	466	13.2481
	37.8	459	12.7577
	37.82	482	12.3378
	37.84	447	11.9963
	37.86	484	11.7316
	37.88	482	11.5416
	37.9	426	11.4215
	37.92	412	11.366
	37.94	447	11.3717
	37.96	456	11.4362
	37.98	421	11.5603
	38	426	11.7472
	38.02	428	12.0014
	38.04	446	12.3275
	38.06	461	12.7298
	38.08	440	13.2114
	38.1	417	13.7733
	38.12	420	14.4139
	38.14	430	15.1232
	38.16	425	15.8948
	38.18	431	16.7023
	38.2	422	17.509
	38.22	462	18.288
	38.24	421	18.9885
	38.26	422	19.5694
	38.28	456	20.0005
	38.3	401	20.2703
	38.32	455	20.3878
	38.34	451	20.382
	38.36	438	20.2946
	38.38	442	20.1715
	38.4	423	20.0543
	38.42	442	19.9733
	38.44	388	19.9429
	38.46	479	19.9664
	38.48	463	20.0278
	38.5	468	20.0974
	38.52	437	20.1493
	38.54	442	20.1452
	38.56	445	20.0541
	38.58	461	19.8541
	38.6	423	19.5343
	38.62	467	19.0958
	38.64	410	18.5491
	38.66	434	17.9115
	38.68	436	17.2015
	38.7	416	16.4383
	38.72	430	15.6401
	38.74	418	14.8244
	38.76	422	14.0077
	38.78	451	13.2044
	38.8	435	12.425
	38.82	427	11.6809
	38.84	439	10.977
	38.86	398	10.3176
	38.88	448	9.69251
	38.9	429	9.13257
	38.92	419	8.62694
	38.94	457	8.16799
	38.96	403	7.77698
	38.98	444	7.4441
	39	454	7.16852
	39.02	396	6.94863
	39.04	408	6.78225
	39.06	421	6.66677
	39.08	437	6.59915
	39.1	425	6.57578
	39.12	454	6.59224
	39.14	399	6.64136
	39.16	416	6.7169
	39.18	414	6.81486
	39.2	450	6.92378
	39.22	427	7.03398
	39.24	411	7.1366
	39.26	430	7.22458
	39.28	441	7.29383
	39.3	394	7.34052
	39.32	416	7.37449
	39.34	385	7.39813
	39.36	447	7.41173
	39.38	408	7.43771
	39.4	432	7.47594
	39.42	392	7.5355
	39.44	438	7.62145
	39.46	438	7.73799
	39.48	407	7.88711
	39.5	425	8.06834
	39.52	419	8.27858
	39.54	402	8.51004
	39.56	396	8.75898
	39.58	439	9.01293
	39.6	404	9.2599
	39.62	430	9.48713
	39.64	417	9.68275
	39.66	385	9.83792
	39.68	400	9.94879
	39.7	414	10.0173
	39.72	435	10.0503
	39.74	414	10.0534
	39.76	432	10.0458
	39.78	415	10.0336
	39.8	427	10.0266
	39.82	418	10.0345
	39.84	426	10.067
	39.86	433	10.1335
	39.88	423	10.2416
	39.9	417	10.3875
	39.92	415	10.5906
	39.94	405	10.84
	39.96	432	11.125
	39.98	436	11.4498
	40	397	11.7999

[truncated: 11 more sheets: Supplementary Fig. 17, Supplementary Fig. 18, Supplementary Fig. 19, Supplementary Fig. 22, Supplementary Fig. 23, Supplementary Fig. 24, Supplementary Fig. 25, Supplementary Fig. 26, Supplementary Fig. 27, Supplementary Fig. 28, Supplementary Fig. 30]
